# Supplementary material for: Differential insulin response characteristics of graphene oxide–gold nanoparticle composites under varied synthesis conditions
Source: PLoS One. 2025 Jan 13;20(1):e0317126. doi: 10.1371/journal.pone.0317126 (PMC11730386; doi:10.1371/journal.pone.0317126)
Supplement: S1 Dataset — (XLSX) [file pone.0317126.s002.xlsx]

## Sheet: Fig. 1c
Wavelength/nm	AuNPs	AuNPs/GO	GO+AuNPs	GO	GO+AuNPs (calculated)
200.12	0.445167	0.905833	1.11983	0.500167	0.945333
200.49	0.439833	0.842	1.02033	0.482	0.921833
200.85	0.441833	0.853	1.02617	0.4835	0.925333
201.22	0.445167	0.8595	1.00817	0.481833	0.927
201.58	0.427833	0.814167	0.965333	0.468	0.895833
201.95	0.425667	0.812167	0.960333	0.462833	0.8885
202.32	0.423833	0.79	0.9355	0.458833	0.882667
202.68	0.42	0.798667	0.938833	0.454167	0.874167
203.05	0.410833	0.784333	0.9145	0.451	0.861833
203.42	0.408667	0.775	0.914	0.452833	0.8615
203.78	0.405167	0.768167	0.917	0.4475	0.852667
204.15	0.398667	0.7625	0.912	0.4365	0.835167
204.51	0.397833	0.774667	0.939167	0.440333	0.838167
204.88	0.398833	0.789833	0.942833	0.443333	0.842167
205.24	0.4005	0.810833	0.981833	0.449	0.8495
205.61	0.412167	0.842667	0.999	0.454833	0.867
205.98	0.414167	0.835333	0.9745	0.455833	0.87
206.34	0.418	0.8425	0.976667	0.456	0.874
206.71	0.412	0.807	0.9295	0.454	0.866
207.07	0.409	0.812833	0.918167	0.454667	0.863667
207.44	0.4105	0.8035	0.889167	0.448667	0.859167
207.81	0.416167	0.801667	0.872167	0.4475	0.863667
208.17	0.424333	0.807333	0.870833	0.453167	0.8775
208.54	0.434667	0.833333	0.905333	0.462667	0.897333
208.9	0.433667	0.817667	0.893	0.456667	0.890333
209.27	0.438	0.804333	0.8825	0.460167	0.898167
209.64	0.433	0.792833	0.86	0.452333	0.885333
210	0.443	0.822	0.897333	0.4645	0.9075
210.37	0.440333	0.836833	0.914167	0.4695	0.909833
210.73	0.444333	0.849	0.920667	0.468833	0.913167
211.1	0.456333	0.864333	0.947	0.474833	0.931167
211.46	0.464833	0.863333	0.973167	0.477	0.941833
211.83	0.467333	0.8765	0.9755	0.483333	0.950667
212.19	0.474833	0.900667	1.00917	0.486833	0.961667
212.56	0.475167	0.904167	1.01017	0.484833	0.96
212.93	0.477333	0.902167	1.04133	0.488833	0.966167
213.29	0.474667	0.903667	1.03267	0.485167	0.959833
213.66	0.488167	0.932333	1.08283	0.505333	0.9935
214.02	0.474833	0.904667	1.06183	0.495167	0.97
214.39	0.481667	0.892833	1.0575	0.501167	0.982833
214.75	0.488167	0.91	1.075	0.509	0.997167
215.12	0.486	0.884833	1.03967	0.5085	0.9945
215.48	0.482833	0.895333	1.05483	0.511667	0.9945
215.85	0.481167	0.872333	1.05317	0.508333	0.9895
216.22	0.477	0.857667	1.029	0.503667	0.980667
216.58	0.473833	0.85	0.991667	0.5015	0.975333
216.95	0.471333	0.847167	0.9795	0.496333	0.967667
217.31	0.4825	0.880167	1.0225	0.502833	0.985333
217.68	0.474667	0.872333	1.0075	0.488333	0.963
218.04	0.482	0.898167	1.00317	0.4915	0.9735
218.41	0.479333	0.904167	0.993667	0.486333	0.965667
218.77	0.473167	0.895333	0.983667	0.477333	0.9505
219.14	0.4775	0.905167	1.00017	0.4775	0.955
219.5	0.477667	0.901833	0.9825	0.475	0.952667
219.87	0.476333	0.909667	0.973833	0.475833	0.952167
220.23	0.480333	0.9055	0.9615	0.485667	0.966
220.6	0.476667	0.8995	0.952167	0.4835	0.960167
220.97	0.478	0.909833	0.937833	0.487	0.965
221.33	0.471333	0.886167	0.914833	0.484833	0.956167
221.7	0.467167	0.8705	0.892667	0.485333	0.9525
222.06	0.4695	0.875667	0.8985	0.487833	0.957333
222.43	0.469167	0.8575	0.8975	0.487167	0.956333
222.79	0.473333	0.865667	0.902667	0.488833	0.962167
223.16	0.473167	0.866333	0.9015	0.485333	0.9585
223.52	0.481	0.862833	0.915333	0.491	0.972
223.89	0.487167	0.874833	0.928833	0.496333	0.9835
224.25	0.483167	0.88	0.922667	0.491	0.974167
224.62	0.490667	0.8795	0.933667	0.495333	0.986
224.98	0.497833	0.885833	0.969667	0.503667	1.0015
225.35	0.509333	0.905667	0.996667	0.510667	1.02
225.71	0.520833	0.929667	1.03333	0.524	1.04483
226.08	0.528	0.940833	1.05417	0.531667	1.05967
226.44	0.54	0.970833	1.08267	0.546	1.086
226.81	0.5485	0.988333	1.11117	0.56	1.1085
227.17	0.5595	1.00433	1.1285	0.576167	1.13567
227.54	0.568167	1.03617	1.14783	0.590333	1.1585
227.9	0.583167	1.0685	1.1795	0.6065	1.18967
228.27	0.5985	1.08767	1.2255	0.618667	1.21717
228.63	0.604833	1.09433	1.242	0.627833	1.23267
229	0.6165	1.11983	1.25033	0.641833	1.25833
229.36	0.616333	1.11417	1.23967	0.649333	1.26567
229.73	0.625833	1.13383	1.2415	0.656667	1.2825
230.09	0.636	1.13533	1.24433	0.666333	1.30233
230.46	0.649167	1.16517	1.26517	0.6795	1.32867
230.82	0.661167	1.17967	1.291	0.692167	1.35333
231.19	0.671	1.21317	1.31	0.704167	1.37517
231.55	0.6835	1.24433	1.33717	0.7185	1.402
231.92	0.6905	1.2505	1.336	0.728667	1.41917
232.28	0.702	1.28717	1.36817	0.746333	1.44833
232.64	0.717167	1.3305	1.3995	0.764	1.48117
233.01	0.7255	1.3425	1.4105	0.772667	1.49817
233.37	0.7375	1.38667	1.43867	0.786833	1.52433
233.74	0.7455	1.40633	1.47867	0.801	1.5465
234.1	0.752667	1.4355	1.50983	0.813333	1.566
234.47	0.757	1.44083	1.51783	0.821333	1.57833
234.83	0.765	1.47267	1.532	0.8355	1.6005
235.2	0.770833	1.483	1.5415	0.845833	1.61667
235.56	0.775167	1.49433	1.53967	0.851833	1.627
235.93	0.779167	1.51217	1.55367	0.859833	1.639
236.29	0.784333	1.52867	1.56483	0.869333	1.65367
236.66	0.788667	1.54533	1.577	0.878167	1.66683
237.02	0.7935	1.56733	1.59083	0.8865	1.68
237.38	0.799333	1.5835	1.61067	0.894333	1.69367
237.75	0.804	1.607	1.62283	0.900833	1.70483
238.11	0.808167	1.622	1.63467	0.904833	1.713
238.48	0.811667	1.64283	1.64667	0.91	1.72167
238.84	0.813833	1.65067	1.65733	0.913167	1.727
239.21	0.817833	1.67183	1.673	0.917833	1.73567
239.57	0.821	1.68883	1.687	0.921833	1.74283
239.94	0.824	1.69333	1.69117	0.923833	1.74783
240.3	0.825833	1.69883	1.6935	0.925833	1.75167
240.66	0.8275	1.707	1.70217	0.926	1.7535
241.03	0.8295	1.7165	1.707	0.928333	1.75783
241.39	0.829667	1.71683	1.70767	0.929667	1.75933
241.76	0.832667	1.72767	1.71733	0.931167	1.76383
242.12	0.8345	1.73667	1.72417	0.933167	1.76767
242.49	0.836833	1.74267	1.7285	0.933833	1.77067
242.85	0.838	1.74667	1.72967	0.933333	1.77133
243.21	0.839167	1.74933	1.735	0.933167	1.77233
243.58	0.839833	1.74833	1.736	0.932167	1.772
243.94	0.840833	1.761	1.74483	0.932833	1.77367
244.31	0.842	1.768	1.748	0.9325	1.7745
244.67	0.843333	1.77267	1.75367	0.932167	1.7755
245.03	0.844333	1.77933	1.75933	0.930833	1.77517
245.4	0.8455	1.78683	1.76217	0.929	1.7745
245.76	0.845333	1.78067	1.7595	0.927	1.77233
246.13	0.845	1.78	1.75667	0.924667	1.76967
246.49	0.844833	1.77967	1.75517	0.922667	1.7675
246.86	0.845333	1.7835	1.75717	0.921167	1.7665
247.22	0.845833	1.78583	1.757	0.919167	1.765
247.58	0.847	1.79083	1.76083	0.917167	1.76417
247.95	0.847167	1.79117	1.761	0.9145	1.76167
248.31	0.847667	1.7895	1.76333	0.912	1.75967
248.68	0.847833	1.78633	1.75917	0.909	1.75683
249.04	0.847833	1.78217	1.7565	0.906	1.75383
249.4	0.848167	1.78	1.7565	0.903333	1.7515
249.77	0.848	1.7815	1.75433	0.900667	1.74867
250.13	0.848167	1.77917	1.75033	0.897667	1.74583
250.49	0.848667	1.77933	1.75083	0.8945	1.74317
250.86	0.8485	1.77567	1.74967	0.891333	1.73983
251.22	0.848333	1.773	1.74483	0.887833	1.73617
251.59	0.8475	1.7695	1.7405	0.884	1.7315
251.95	0.847167	1.76683	1.73917	0.880333	1.7275
252.31	0.846667	1.76417	1.73567	0.876833	1.7235
252.68	0.845667	1.76	1.7295	0.8725	1.71817
253.04	0.8455	1.76067	1.72667	0.868333	1.71383
253.4	0.844667	1.75767	1.72133	0.8645	1.70917
253.77	0.844167	1.75467	1.717	0.8605	1.70467
254.13	0.8435	1.75383	1.716	0.856167	1.69967
254.5	0.842833	1.75217	1.71267	0.851833	1.69467
254.86	0.841667	1.74983	1.70667	0.847667	1.68933
255.22	0.840333	1.744	1.70117	0.842667	1.683
255.59	0.8395	1.74033	1.6965	0.838333	1.67783
255.95	0.838667	1.7365	1.68983	0.834333	1.673
256.31	0.837667	1.73217	1.68367	0.829667	1.66733
256.68	0.837	1.731	1.6815	0.826	1.663
257.04	0.8355	1.72383	1.675	0.821167	1.65667
257.4	0.8345	1.71833	1.66883	0.816333	1.65083
257.77	0.833333	1.714	1.66533	0.811833	1.64517
258.13	0.832333	1.70617	1.657	0.807167	1.6395
258.49	0.831167	1.698	1.64967	0.802667	1.63383
258.86	0.830167	1.69317	1.64467	0.798	1.62817
259.22	0.829333	1.68917	1.64017	0.793667	1.623
259.59	0.828	1.683	1.63333	0.788833	1.61683
259.95	0.827	1.6775	1.62683	0.783833	1.61083
260.31	0.826167	1.67317	1.6215	0.779167	1.60533
260.68	0.825	1.6685	1.61667	0.774167	1.59917
261.04	0.824	1.66283	1.6105	0.7695	1.5935
261.4	0.822833	1.6565	1.604	0.764833	1.58767
261.77	0.821333	1.652	1.59783	0.760167	1.5815
262.13	0.820167	1.64683	1.59167	0.755333	1.5755
262.49	0.818667	1.64217	1.58667	0.750667	1.56933
262.85	0.817	1.6345	1.58033	0.745667	1.56267
263.22	0.815667	1.62917	1.57367	0.740667	1.55633
263.58	0.814333	1.624	1.56817	0.736333	1.55067
263.94	0.8125	1.6185	1.56217	0.731333	1.54383
264.31	0.810667	1.61133	1.55517	0.7265	1.53717
264.67	0.809	1.60483	1.54767	0.7215	1.5305
265.03	0.807	1.59883	1.541	0.716667	1.52367
265.4	0.805167	1.59483	1.536	0.712	1.51717
265.76	0.803167	1.58767	1.52917	0.707167	1.51033
266.12	0.8015	1.58217	1.52333	0.702333	1.50383
266.49	0.799667	1.578	1.5175	0.6975	1.49717
266.85	0.797667	1.57317	1.51067	0.692667	1.49033
267.21	0.7955	1.56583	1.50367	0.688167	1.48367
267.58	0.793667	1.559	1.49717	0.683333	1.477
267.94	0.791167	1.553	1.49033	0.678667	1.46983
268.3	0.789	1.5475	1.48417	0.674	1.463
268.66	0.787167	1.54167	1.47867	0.669833	1.457
269.03	0.785333	1.536	1.4735	0.665333	1.45067
269.39	0.783167	1.52867	1.4665	0.660667	1.44383
269.75	0.781	1.523	1.4595	0.6565	1.4375
270.12	0.779333	1.51767	1.45417	0.6525	1.43183
270.48	0.777167	1.51033	1.4475	0.648333	1.4255
270.84	0.774833	1.50317	1.44083	0.644167	1.419
271.2	0.773167	1.49833	1.43583	0.640167	1.41333
271.57	0.771333	1.49317	1.4305	0.636167	1.4075
271.93	0.769	1.486	1.42383	0.632167	1.40117
272.29	0.767	1.48133	1.41817	0.628667	1.39567
272.65	0.764667	1.4745	1.41117	0.625	1.38967
273.02	0.7625	1.46917	1.405	0.621667	1.38417
273.38	0.760167	1.4635	1.399	0.618167	1.37833
273.74	0.758167	1.45767	1.3935	0.614667	1.37283
274.11	0.756167	1.45283	1.38767	0.611667	1.36783
274.47	0.7535	1.44767	1.38233	0.6085	1.362
274.83	0.751333	1.44383	1.37783	0.6055	1.35683
275.19	0.749	1.439	1.37217	0.6025	1.3515
275.56	0.746333	1.43333	1.36583	0.599667	1.346
275.92	0.744167	1.4295	1.3615	0.597	1.34117
276.28	0.741833	1.4235	1.35583	0.594167	1.336
276.64	0.7395	1.419	1.351	0.591333	1.33083
277.01	0.737	1.41417	1.346	0.588333	1.32533
277.37	0.7345	1.41	1.34167	0.585833	1.32033
277.73	0.732167	1.4055	1.3365	0.583333	1.3155
278.09	0.73	1.4005	1.33233	0.581167	1.31117
278.46	0.727667	1.39583	1.3275	0.578667	1.30633
278.82	0.725333	1.391	1.32233	0.576333	1.30167
279.18	0.723	1.38667	1.318	0.574333	1.29733
279.54	0.720667	1.38217	1.314	0.5725	1.29317
279.9	0.7185	1.3785	1.30967	0.5705	1.289
280.27	0.716167	1.3745	1.30533	0.5685	1.28467
280.63	0.714167	1.37183	1.30183	0.567	1.28117
280.99	0.712	1.3675	1.29783	0.565667	1.27767
281.35	0.709833	1.364	1.2945	0.563833	1.27367
281.72	0.707667	1.36067	1.29083	0.5625	1.27017
282.08	0.7055	1.357	1.28683	0.561	1.2665
282.44	0.703667	1.354	1.2835	0.559667	1.26333
282.8	0.701667	1.35067	1.28067	0.558333	1.26
283.16	0.6995	1.3475	1.277	0.556667	1.25617
283.53	0.6975	1.34417	1.27367	0.5555	1.253
283.89	0.6955	1.34083	1.27083	0.5545	1.25
284.25	0.693667	1.33817	1.26783	0.553167	1.24683
284.61	0.6915	1.33483	1.265	0.552167	1.24367
284.98	0.689833	1.33267	1.26283	0.551	1.24083
285.34	0.688	1.3295	1.25917	0.549833	1.23783
285.7	0.685667	1.327	1.25683	0.548667	1.23433
286.06	0.683667	1.3245	1.25367	0.547667	1.23133
286.42	0.681667	1.3215	1.2505	0.546667	1.22833
286.79	0.6795	1.31817	1.24717	0.545833	1.22533
287.15	0.678	1.31617	1.24517	0.544667	1.22267
287.51	0.676167	1.31383	1.24233	0.544	1.22017
287.87	0.674167	1.31133	1.23983	0.543167	1.21733
288.23	0.672167	1.3085	1.23767	0.542167	1.21433
288.59	0.670167	1.3055	1.23483	0.5415	1.21167
288.96	0.6685	1.30333	1.23267	0.540667	1.20917
289.32	0.666833	1.30083	1.23067	0.540167	1.207
289.68	0.665	1.29783	1.22767	0.539333	1.20433
290.04	0.663	1.29517	1.2255	0.538833	1.20183
290.4	0.661333	1.29217	1.223	0.538	1.19933
290.77	0.659667	1.29017	1.22117	0.537333	1.197
291.13	0.658333	1.28767	1.219	0.537	1.19533
291.49	0.6565	1.2855	1.21717	0.536	1.1925
291.85	0.655	1.28217	1.21433	0.5355	1.1905
292.21	0.6535	1.28017	1.212	0.534833	1.18833
292.57	0.651667	1.27817	1.20933	0.5345	1.18617
292.94	0.649667	1.27483	1.20683	0.533333	1.183
293.3	0.648333	1.27217	1.20383	0.532333	1.18067
293.66	0.6465	1.2695	1.20167	0.5315	1.178
294.02	0.644833	1.2675	1.19917	0.530833	1.17567
294.38	0.643167	1.26533	1.19717	0.530167	1.17333
294.74	0.641833	1.263	1.1945	0.5295	1.17133
295.1	0.64	1.25983	1.192	0.528667	1.16867
295.47	0.638167	1.25733	1.18917	0.527667	1.16583
295.83	0.6365	1.2555	1.18667	0.527	1.1635
296.19	0.6345	1.25217	1.184	0.525833	1.16033
296.55	0.633167	1.25033	1.182	0.525	1.15817
296.91	0.6315	1.24833	1.1795	0.524333	1.15583
297.27	0.630333	1.24617	1.17733	0.523333	1.15367
297.63	0.6285	1.24383	1.1755	0.523	1.1515
298	0.627333	1.24167	1.17333	0.522	1.14933
298.36	0.6255	1.2395	1.17117	0.521	1.1465
298.72	0.624	1.23717	1.169	0.520167	1.14417
299.08	0.6225	1.23483	1.16683	0.519333	1.14183
299.44	0.621167	1.23267	1.16483	0.5185	1.13967
299.8	0.619667	1.23017	1.1625	0.517667	1.13733
300.16	0.6185	1.22817	1.16067	0.516833	1.13533
300.52	0.617333	1.22567	1.15817	0.515833	1.13317
300.88	0.615833	1.22317	1.156	0.514667	1.1305
301.25	0.6145	1.22083	1.1535	0.513667	1.12817
301.61	0.613167	1.21867	1.15117	0.512667	1.12583
301.97	0.611667	1.21583	1.14817	0.5115	1.12317
302.33	0.610667	1.21283	1.14517	0.5105	1.12117
302.69	0.609167	1.21117	1.14333	0.5095	1.11867
303.05	0.607833	1.2085	1.14117	0.5085	1.11633
303.41	0.6065	1.2055	1.1385	0.507333	1.11383
303.77	0.605167	1.20333	1.13617	0.506167	1.11133
304.13	0.604	1.201	1.134	0.504833	1.10883
304.5	0.602667	1.19817	1.13133	0.5035	1.10617
304.86	0.601167	1.19533	1.12833	0.502	1.10317
305.22	0.600167	1.19267	1.126	0.501	1.10117
305.58	0.599	1.1895	1.12283	0.499167	1.09817
305.94	0.597333	1.18717	1.11983	0.498	1.09533
306.3	0.595833	1.18433	1.1175	0.496333	1.09217
306.66	0.594833	1.18183	1.11467	0.495	1.08983
307.02	0.5935	1.1785	1.11167	0.493667	1.08717
307.38	0.592167	1.17583	1.10833	0.492	1.08417
307.74	0.591	1.17283	1.10583	0.490333	1.08133
308.1	0.589667	1.16983	1.10283	0.488833	1.0785
308.46	0.5885	1.16683	1.09983	0.487167	1.07567
308.82	0.587333	1.164	1.09683	0.485667	1.073
309.19	0.585833	1.1605	1.09383	0.483833	1.06967
309.55	0.584667	1.15783	1.091	0.4825	1.06717
309.91	0.583833	1.15517	1.089	0.480833	1.06467
310.27	0.582667	1.152	1.08567	0.4795	1.06217
310.63	0.581333	1.149	1.08283	0.477667	1.059
310.99	0.58	1.14617	1.08	0.476167	1.05617
311.35	0.579167	1.14317	1.0775	0.474667	1.05383
311.71	0.578	1.14083	1.07467	0.473	1.051
312.07	0.577	1.13817	1.072	0.471667	1.04867
312.43	0.576	1.13567	1.06933	0.470333	1.04633
312.79	0.574667	1.13283	1.06667	0.468667	1.04333
313.15	0.573833	1.1305	1.06417	0.4675	1.04133
313.51	0.572667	1.1275	1.06117	0.465833	1.0385
313.87	0.571667	1.1245	1.05867	0.464333	1.036
314.23	0.570333	1.12133	1.05567	0.462333	1.03267
314.59	0.569167	1.11817	1.0525	0.460333	1.0295
314.95	0.568167	1.11517	1.04967	0.458667	1.02683
315.31	0.567167	1.1125	1.04683	0.456833	1.024
315.67	0.566167	1.11017	1.044	0.455	1.02117
316.03	0.565	1.10733	1.04117	0.453	1.018
316.39	0.564	1.1045	1.03867	0.451167	1.01517
316.75	0.563	1.10183	1.03567	0.449333	1.01233
317.11	0.561833	1.099	1.033	0.447167	1.009
317.47	0.560667	1.09617	1.03033	0.4455	1.00617
317.83	0.559833	1.093	1.02733	0.444167	1.004
318.19	0.558667	1.09017	1.02483	0.442167	1.00083
318.55	0.558	1.0875	1.022	0.441167	0.999167
318.91	0.556667	1.0845	1.01883	0.439167	0.995833
319.27	0.5555	1.0815	1.016	0.437667	0.993167
319.63	0.555	1.07867	1.01333	0.436167	0.991167
319.99	0.553833	1.07567	1.0105	0.4345	0.988333
320.35	0.553	1.07267	1.0075	0.432833	0.985833
320.71	0.551833	1.07017	1.00517	0.4315	0.983333
321.07	0.550833	1.06717	1.0025	0.429667	0.9805
321.43	0.550167	1.0645	0.9995	0.428	0.978167
321.79	0.549167	1.062	0.997	0.426333	0.9755
322.15	0.548167	1.05917	0.994	0.4245	0.972667
322.51	0.5475	1.05633	0.991667	0.422667	0.970167
322.87	0.5465	1.05367	0.989167	0.4215	0.968
323.23	0.545833	1.05133	0.986667	0.419667	0.9655
323.59	0.544833	1.04867	0.984167	0.417833	0.962667
323.95	0.544	1.0455	0.980833	0.416167	0.960167
324.31	0.543167	1.04267	0.978167	0.414333	0.9575
324.67	0.542167	1.03983	0.975333	0.4125	0.954667
325.03	0.541333	1.03667	0.972167	0.410833	0.952167
325.39	0.5405	1.0335	0.969333	0.409	0.9495
325.75	0.539667	1.03083	0.9665	0.407167	0.946833
326.11	0.538833	1.028	0.963833	0.405333	0.944167
326.47	0.538	1.02533	0.960333	0.403333	0.941333
326.83	0.537167	1.02217	0.958	0.4015	0.938667
327.19	0.536667	1.02	0.955	0.399667	0.936333
327.55	0.535833	1.0165	0.952167	0.398	0.933833
327.91	0.535	1.01433	0.949833	0.396	0.931
328.27	0.534	1.01117	0.946667	0.394333	0.928333
328.63	0.533333	1.0085	0.943833	0.392333	0.925667
328.99	0.532667	1.006	0.941333	0.3905	0.923167
329.35	0.532333	1.004	0.939	0.388667	0.921
329.71	0.5315	1.00183	0.936833	0.387167	0.918667
330.07	0.531	0.999	0.934	0.3855	0.9165
330.42	0.53	0.995667	0.931	0.383167	0.913167
330.78	0.5295	0.9935	0.929	0.3815	0.911
331.14	0.528833	0.990333	0.926333	0.379667	0.9085
331.5	0.528	0.988	0.923833	0.378	0.906
331.86	0.5275	0.985167	0.9215	0.376333	0.903833
332.22	0.527	0.982833	0.918833	0.374333	0.901333
332.58	0.5265	0.980167	0.9165	0.3725	0.899
332.94	0.526167	0.9775	0.913833	0.370833	0.897
333.3	0.525333	0.9745	0.911167	0.368833	0.894167
333.66	0.524333	0.971667	0.908667	0.367167	0.8915
334.02	0.523667	0.968833	0.906	0.365333	0.889
334.38	0.523167	0.966833	0.904333	0.3635	0.886667
334.73	0.5225	0.964333	0.9015	0.361667	0.884167
335.09	0.521833	0.961833	0.899333	0.36	0.881833
335.45	0.521167	0.958833	0.896667	0.358167	0.879333
335.81	0.5205	0.956667	0.893833	0.356167	0.876667
336.17	0.520167	0.954333	0.8915	0.354667	0.874833
336.53	0.52	0.951833	0.889333	0.352833	0.872833
336.89	0.519	0.949833	0.887333	0.351667	0.870667
337.25	0.518833	0.9475	0.885	0.35	0.868833
337.61	0.5185	0.945667	0.883	0.348333	0.866833
337.97	0.517833	0.943	0.8805	0.346833	0.864667
338.32	0.517667	0.941	0.878167	0.345667	0.863333
338.68	0.517	0.938667	0.876	0.343667	0.860667
339.04	0.5165	0.936333	0.873833	0.342167	0.858667
339.4	0.516333	0.9345	0.871833	0.341	0.857333
339.76	0.516	0.9325	0.870333	0.3395	0.8555
340.12	0.515667	0.9305	0.868333	0.338167	0.853833
340.48	0.515333	0.928333	0.866	0.3365	0.851833
340.84	0.514833	0.926333	0.864	0.334833	0.849667
341.19	0.514667	0.924	0.861833	0.3335	0.848167
341.55	0.513833	0.921833	0.859667	0.332333	0.846167
341.91	0.513833	0.920333	0.8585	0.330667	0.8445
342.27	0.5135	0.9185	0.8565	0.329167	0.842667
342.63	0.513333	0.916667	0.855	0.328	0.841333
342.99	0.513167	0.914833	0.8525	0.326667	0.839833
343.35	0.5125	0.912833	0.850833	0.3255	0.838
343.7	0.512333	0.911	0.848667	0.323833	0.836167
344.06	0.511833	0.908833	0.847	0.322333	0.834167
344.42	0.5115	0.907167	0.845167	0.321167	0.832667
344.78	0.511167	0.905333	0.843667	0.319833	0.831
345.14	0.5105	0.903833	0.842	0.318333	0.828833
345.5	0.5105	0.902167	0.8405	0.317167	0.827667
345.85	0.510167	0.900167	0.8385	0.316	0.826167
346.21	0.509833	0.898167	0.836833	0.3145	0.824333
346.57	0.5095	0.896667	0.835333	0.313333	0.822833
346.93	0.509333	0.895	0.833333	0.312	0.821333
347.29	0.509167	0.893333	0.832167	0.310667	0.819833
347.65	0.508667	0.8915	0.8305	0.309333	0.818
348	0.5085	0.89	0.828833	0.308333	0.816833
348.36	0.508333	0.888333	0.827333	0.307	0.815333
348.72	0.508	0.886833	0.825667	0.305667	0.813667
349.08	0.508	0.885167	0.824167	0.304167	0.812167
349.44	0.508	0.884	0.822667	0.303	0.811
349.79	0.507667	0.882	0.821	0.302	0.809667
350.15	0.507667	0.880667	0.8195	0.300833	0.8085
350.51	0.507333	0.879	0.817667	0.299333	0.806667
350.87	0.507167	0.8775	0.8165	0.298333	0.8055
351.23	0.506833	0.875167	0.814667	0.297	0.803833
351.58	0.506667	0.874	0.813333	0.295833	0.8025
351.94	0.506667	0.8725	0.812167	0.294667	0.801333
352.3	0.5065	0.870667	0.810833	0.293667	0.800167
352.66	0.506333	0.869167	0.809333	0.292667	0.799
353.02	0.506333	0.867667	0.807833	0.2915	0.797833
353.37	0.506	0.866	0.806	0.290333	0.796333
353.73	0.506	0.864833	0.804667	0.289333	0.795333
354.09	0.505667	0.863667	0.8035	0.2885	0.794167
354.45	0.505333	0.862333	0.802167	0.287	0.792333
354.81	0.504667	0.860833	0.800667	0.286	0.790667
355.16	0.504667	0.859667	0.799833	0.284833	0.7895
355.52	0.5045	0.858333	0.798333	0.284	0.7885
355.88	0.503833	0.857	0.796833	0.283	0.786833
356.24	0.503333	0.8555	0.795333	0.281833	0.785167
356.59	0.503167	0.854	0.793833	0.280833	0.784
356.95	0.502667	0.852667	0.7925	0.2795	0.782167
357.31	0.5025	0.8515	0.791667	0.278667	0.781167
357.67	0.5025	0.85	0.7905	0.277667	0.780167
358.02	0.502	0.848167	0.788833	0.2765	0.7785
358.38	0.501667	0.846833	0.787667	0.2755	0.777167
358.74	0.501667	0.8455	0.786	0.2745	0.776167
359.1	0.501333	0.844	0.7845	0.2735	0.774833
359.45	0.501167	0.842667	0.783167	0.2725	0.773667
359.81	0.500833	0.841333	0.782	0.2715	0.772333
360.17	0.500667	0.839833	0.7805	0.270667	0.771333
360.53	0.500667	0.839167	0.7795	0.270167	0.770833
360.88	0.500167	0.837333	0.778	0.269167	0.769333
361.24	0.5	0.835833	0.777	0.268167	0.768167
361.6	0.499333	0.834333	0.775667	0.267167	0.7665
361.95	0.499333	0.832833	0.774333	0.266	0.765333
362.31	0.499	0.8315	0.772833	0.265167	0.764167
362.67	0.4985	0.830167	0.7715	0.264167	0.762667
363.03	0.498167	0.828667	0.770167	0.263167	0.761333
363.38	0.497833	0.827	0.769	0.262	0.759833
363.74	0.4975	0.825833	0.767333	0.261167	0.758667
364.1	0.497333	0.824333	0.766167	0.260333	0.757667
364.45	0.496667	0.8225	0.764167	0.259	0.755667
364.81	0.496333	0.821	0.762833	0.257833	0.754167
365.17	0.495833	0.819333	0.761167	0.256833	0.752667
365.53	0.495333	0.818167	0.76	0.255833	0.751167
365.88	0.495333	0.816833	0.758167	0.254833	0.750167
366.24	0.494833	0.815	0.7565	0.253667	0.7485
366.6	0.494333	0.813667	0.755667	0.2525	0.746833
366.95	0.494333	0.812	0.7545	0.252	0.746333
367.31	0.493667	0.810333	0.7525	0.2505	0.744167
367.67	0.4935	0.8085	0.751167	0.2495	0.743
368.02	0.493333	0.807167	0.749667	0.248333	0.741667
368.38	0.493167	0.805833	0.748333	0.2475	0.740667
368.74	0.4925	0.8045	0.747	0.2465	0.739
369.09	0.492167	0.803	0.745	0.2455	0.737667
369.45	0.492	0.801667	0.743833	0.2445	0.7365
369.81	0.491667	0.799667	0.742	0.2435	0.735167
370.16	0.491	0.7985	0.740333	0.242667	0.733667
370.52	0.490667	0.796667	0.7385	0.2415	0.732167
370.88	0.49	0.795333	0.737167	0.2405	0.7305
371.23	0.489667	0.794	0.735667	0.239667	0.729333
371.59	0.489	0.7925	0.733833	0.2385	0.7275
371.95	0.4885	0.790833	0.732167	0.2375	0.726
372.3	0.488	0.7895	0.7305	0.236333	0.724333
372.66	0.4875	0.787833	0.729	0.235667	0.723167
373.02	0.487333	0.786167	0.7275	0.234333	0.721667
373.37	0.4865	0.784333	0.725333	0.233333	0.719833
373.73	0.486333	0.7825	0.724167	0.232167	0.7185
374.09	0.485667	0.781	0.722833	0.231333	0.717
374.44	0.4855	0.779333	0.721167	0.230333	0.715833
374.8	0.484833	0.777833	0.719667	0.229167	0.714
375.16	0.484667	0.776333	0.7185	0.228167	0.712833
375.51	0.484667	0.7745	0.716667	0.227167	0.711833
375.87	0.484	0.773	0.715167	0.226333	0.710333
376.22	0.483667	0.771167	0.714167	0.225	0.708667
376.58	0.483	0.7695	0.7125	0.223833	0.706833
376.94	0.482667	0.768167	0.711167	0.223	0.705667
377.29	0.4825	0.766833	0.71	0.221833	0.704333
377.65	0.481667	0.765	0.7085	0.221167	0.702833
378.01	0.4815	0.763833	0.707333	0.220333	0.701833
378.36	0.4815	0.7625	0.706333	0.219167	0.700667
378.72	0.481167	0.761167	0.704667	0.218333	0.6995
379.07	0.480667	0.7595	0.703167	0.217667	0.698333
379.43	0.480333	0.758333	0.702167	0.216667	0.697
379.79	0.479833	0.756833	0.700833	0.215833	0.695667
380.14	0.479667	0.7555	0.699167	0.215167	0.694833
380.5	0.479167	0.754	0.698167	0.214333	0.6935
380.85	0.4785	0.752833	0.697	0.213167	0.691667
381.21	0.478167	0.751167	0.695333	0.212167	0.690333
381.57	0.477833	0.75	0.694167	0.211667	0.6895
381.92	0.477333	0.7485	0.692833	0.211	0.688333
382.28	0.476667	0.746833	0.691333	0.209833	0.6865
382.63	0.476167	0.7455	0.689833	0.208833	0.685
382.99	0.475833	0.7445	0.688667	0.208167	0.684
383.34	0.475	0.743333	0.687333	0.207167	0.682167
383.7	0.4745	0.741833	0.686	0.206333	0.680833
384.06	0.474	0.7405	0.684833	0.205333	0.679333
384.41	0.473833	0.739333	0.683833	0.2045	0.678333
384.77	0.4735	0.737667	0.682333	0.2035	0.677
385.12	0.472667	0.736167	0.681	0.202667	0.675333
385.48	0.472333	0.735	0.679333	0.201833	0.674167
385.83	0.471667	0.733667	0.678	0.201	0.672667
386.19	0.4715	0.7325	0.677	0.2	0.6715
386.54	0.470833	0.730667	0.675333	0.199	0.669833
386.9	0.470667	0.729167	0.674167	0.198333	0.669
387.26	0.470667	0.727667	0.673167	0.197833	0.6685
387.61	0.469833	0.726333	0.671833	0.196833	0.666667
387.97	0.469833	0.724833	0.6705	0.196	0.665833
388.32	0.469167	0.7235	0.669	0.195333	0.6645
388.68	0.469	0.722167	0.668167	0.194667	0.663667
389.03	0.4685	0.721	0.667167	0.194	0.6625
389.39	0.468	0.719667	0.665667	0.193	0.661
389.74	0.467667	0.718167	0.664333	0.192	0.659667
390.1	0.467333	0.717	0.663167	0.191333	0.658667
390.45	0.467167	0.716	0.662167	0.190667	0.657833
390.81	0.467	0.714833	0.660833	0.189833	0.656833
391.16	0.4665	0.7135	0.659333	0.189	0.6555
391.52	0.466333	0.712167	0.658167	0.188	0.654333
391.87	0.465667	0.710667	0.657167	0.187333	0.653
392.23	0.4655	0.709167	0.656	0.186333	0.651833
392.58	0.4655	0.707667	0.654833	0.185667	0.651167
392.94	0.464833	0.706667	0.653333	0.184833	0.649667
393.29	0.464667	0.705	0.652	0.184167	0.648833
393.65	0.464	0.703833	0.651	0.183667	0.647667
394	0.463333	0.702167	0.6495	0.182667	0.646
394.36	0.462833	0.700333	0.648	0.182	0.644833
394.71	0.462167	0.699167	0.646667	0.181333	0.6435
395.07	0.461833	0.697833	0.645333	0.180667	0.6425
395.42	0.4615	0.697	0.6445	0.179833	0.641333
395.78	0.460833	0.6955	0.642833	0.179	0.639833
396.13	0.460833	0.6945	0.641833	0.178333	0.639167
396.49	0.46	0.693333	0.640333	0.177333	0.637333
396.84	0.459833	0.692	0.639667	0.1765	0.636333
397.2	0.4595	0.690833	0.638167	0.175833	0.635333
397.55	0.459333	0.689667	0.637	0.174833	0.634167
397.91	0.459	0.689	0.635833	0.174167	0.633167
398.26	0.4585	0.687833	0.635	0.173333	0.631833
398.62	0.458333	0.686333	0.633833	0.172833	0.631167
398.97	0.457833	0.685	0.632667	0.171833	0.629667
399.32	0.457167	0.684	0.631167	0.171	0.628167
399.68	0.457	0.683	0.630167	0.170333	0.627333
400.03	0.456667	0.681667	0.629333	0.17	0.626667
400.39	0.4565	0.6805	0.628333	0.169167	0.625667
400.74	0.456	0.679333	0.627333	0.168333	0.624333
401.1	0.455833	0.678167	0.626167	0.168167	0.624
401.45	0.4555	0.677	0.625167	0.167167	0.622667
401.81	0.455	0.675833	0.624	0.166667	0.621667
402.16	0.455	0.674667	0.623	0.1665	0.6215
402.51	0.454333	0.673833	0.622	0.165667	0.62
402.87	0.4545	0.672833	0.6215	0.164833	0.619333
403.22	0.454167	0.6715	0.620333	0.164	0.618167
403.58	0.453667	0.670333	0.619333	0.1635	0.617167
403.93	0.453167	0.669	0.618333	0.1625	0.615667
404.29	0.452833	0.668	0.617167	0.162	0.614833
404.64	0.452833	0.667167	0.6165	0.1615	0.614333
404.99	0.452167	0.666	0.6155	0.160833	0.613
405.35	0.452333	0.6645	0.614333	0.160167	0.6125
405.7	0.4525	0.663667	0.613667	0.159833	0.612333
406.06	0.451667	0.662167	0.6125	0.159167	0.610833
406.41	0.451667	0.661	0.611833	0.158333	0.61
406.76	0.451	0.659667	0.6105	0.157333	0.608333
407.12	0.450833	0.6585	0.609667	0.157	0.607833
407.47	0.450667	0.6575	0.608667	0.156667	0.607333
407.83	0.450667	0.6565	0.607167	0.155833	0.6065
408.18	0.4505	0.6555	0.6065	0.155333	0.605833
408.53	0.45	0.654333	0.6055	0.154333	0.604333
408.89	0.449667	0.653333	0.604667	0.153833	0.6035
409.24	0.449167	0.652333	0.603833	0.1535	0.602667
409.6	0.448833	0.6515	0.603167	0.1525	0.601333
409.95	0.449	0.651	0.602333	0.1525	0.6015
410.3	0.448667	0.650167	0.601167	0.152	0.600667
410.66	0.448667	0.649333	0.601	0.151833	0.6005
411.01	0.448333	0.648667	0.6	0.151	0.599333
411.36	0.448333	0.647833	0.5995	0.150667	0.599
411.72	0.447833	0.646833	0.5985	0.15	0.597833
412.07	0.447833	0.6455	0.597667	0.149667	0.5975
412.42	0.447833	0.645	0.596667	0.149	0.596833
412.78	0.447667	0.644167	0.596167	0.148667	0.596333
413.13	0.447333	0.6435	0.595333	0.148333	0.595667
413.48	0.447333	0.6425	0.594333	0.147667	0.595
413.84	0.446667	0.641	0.5935	0.147167	0.593833
414.19	0.446667	0.6405	0.593333	0.146667	0.593333
414.54	0.4465	0.639167	0.591833	0.146	0.5925
414.9	0.446333	0.6385	0.591	0.145667	0.592
415.25	0.446	0.637833	0.5905	0.145333	0.591333
415.6	0.445833	0.637167	0.5895	0.1445	0.590333
415.96	0.445833	0.636	0.588833	0.144167	0.59
416.31	0.445667	0.635	0.588	0.1435	0.589167
416.66	0.4455	0.633833	0.587167	0.143333	0.588833
417.02	0.445333	0.633	0.5865	0.142667	0.588
417.37	0.445333	0.632333	0.585667	0.142167	0.5875
417.72	0.445167	0.631667	0.585	0.142167	0.587333
418.08	0.445	0.630833	0.584	0.141167	0.586167
418.43	0.444833	0.630333	0.583833	0.140833	0.585667
418.78	0.444333	0.629167	0.582833	0.14	0.584333
419.14	0.444	0.627833	0.581833	0.139167	0.583167
419.49	0.443333	0.627	0.580833	0.1385	0.581833
419.84	0.443167	0.625833	0.579667	0.137833	0.581
420.2	0.4425	0.625167	0.579333	0.137167	0.579667
420.55	0.442333	0.6245	0.578333	0.1365	0.578833
420.9	0.442	0.6235	0.577667	0.135833	0.577833
421.25	0.441833	0.622667	0.576667	0.135167	0.577
421.61	0.442	0.622167	0.576333	0.135	0.577
421.96	0.441833	0.6215	0.575667	0.134333	0.576167
422.31	0.441667	0.620833	0.575	0.134	0.575667
422.66	0.442	0.62	0.5745	0.133667	0.575667
423.02	0.442	0.6195	0.573833	0.133167	0.575167
423.37	0.442167	0.618667	0.573667	0.132833	0.575
423.72	0.4425	0.618333	0.573333	0.132833	0.575333
424.08	0.442667	0.617333	0.572833	0.132167	0.574833
424.43	0.442833	0.617167	0.5725	0.132	0.574833
424.78	0.4425	0.6165	0.572	0.131667	0.574167
425.13	0.442167	0.615667	0.571667	0.131333	0.5735
425.49	0.442167	0.614833	0.570833	0.1305	0.572667
425.84	0.442	0.613833	0.569833	0.13	0.572
426.19	0.441833	0.612833	0.569	0.129167	0.571
426.54	0.4415	0.612167	0.568333	0.128833	0.570333
426.9	0.441333	0.611167	0.5675	0.128667	0.57
427.25	0.441	0.6105	0.567167	0.128	0.569
427.6	0.440833	0.61	0.5665	0.127167	0.568
427.95	0.440333	0.609	0.565667	0.126333	0.566667
428.3	0.440333	0.607667	0.565	0.126	0.566333
428.66	0.44	0.606833	0.564	0.125	0.565
429.01	0.440167	0.607	0.5635	0.124667	0.564833
429.36	0.440333	0.606333	0.563167	0.124167	0.5645
429.71	0.440667	0.605333	0.562667	0.124	0.564667
430.07	0.4405	0.605	0.562	0.1235	0.564
430.42	0.440667	0.6045	0.5615	0.123333	0.564
430.77	0.440333	0.604	0.561	0.122833	0.563167
431.12	0.440333	0.603333	0.560333	0.1225	0.562833
431.47	0.440167	0.6025	0.56	0.122	0.562167
431.83	0.4405	0.602333	0.559333	0.121833	0.562333
432.18	0.440333	0.6015	0.559	0.121833	0.562167
432.53	0.4405	0.601167	0.5585	0.121667	0.562167
432.88	0.440333	0.6005	0.558333	0.121167	0.5615
433.23	0.44	0.599333	0.557833	0.120667	0.560667
433.59	0.439833	0.598833	0.557	0.120167	0.56
433.94	0.439833	0.598667	0.557	0.119667	0.5595
434.29	0.439667	0.598167	0.556667	0.119333	0.559
434.64	0.4395	0.5975	0.556333	0.118833	0.558333
434.99	0.439667	0.597167	0.555667	0.118667	0.558333
435.34	0.439833	0.597	0.5555	0.1185	0.558333
435.7	0.44	0.596667	0.555333	0.118	0.558
436.05	0.440167	0.595833	0.554667	0.1175	0.557667
436.4	0.440167	0.5955	0.554333	0.117	0.557167
436.75	0.440167	0.594667	0.553667	0.116333	0.5565
437.1	0.44	0.594333	0.552833	0.116	0.556
437.45	0.440167	0.593333	0.552167	0.1155	0.555667
437.81	0.440167	0.5925	0.551667	0.115167	0.555333
438.16	0.440167	0.592	0.551667	0.114667	0.554833
438.51	0.440333	0.591667	0.551167	0.114333	0.554667
438.86	0.440333	0.591167	0.551	0.113833	0.554167
439.21	0.44	0.5905	0.550833	0.113333	0.553333
439.56	0.44	0.590167	0.550167	0.113167	0.553167
439.91	0.440333	0.589667	0.550333	0.113167	0.5535
440.26	0.4405	0.589167	0.549833	0.112667	0.553167
440.62	0.4405	0.589167	0.5495	0.1125	0.553
440.97	0.4405	0.588667	0.549667	0.1125	0.553
441.32	0.440667	0.588667	0.549667	0.112	0.552667
441.67	0.441167	0.588333	0.549	0.111667	0.552833
442.02	0.441333	0.588167	0.548833	0.111667	0.553
442.37	0.4415	0.588167	0.548833	0.1115	0.553
442.72	0.441667	0.5875	0.548167	0.110833	0.5525
443.07	0.441667	0.587167	0.548	0.110667	0.552333
443.42	0.441667	0.587167	0.5475	0.109833	0.5515
443.78	0.441667	0.586333	0.547333	0.109333	0.551
444.13	0.441667	0.586167	0.547167	0.109333	0.551
444.48	0.441667	0.585667	0.546667	0.108667	0.550333
444.83	0.442167	0.585667	0.546667	0.1085	0.550667
445.18	0.441833	0.585	0.546	0.107667	0.5495
445.53	0.441833	0.584333	0.5455	0.107667	0.5495
445.88	0.442	0.583833	0.545333	0.106667	0.548667
446.23	0.441667	0.582833	0.5445	0.106333	0.548
446.58	0.4415	0.582667	0.544167	0.105833	0.547333
446.93	0.442	0.582333	0.544167	0.105667	0.547667
447.28	0.442	0.581833	0.543667	0.105	0.547
447.63	0.442333	0.581667	0.5435	0.104833	0.547167
447.99	0.4425	0.581167	0.543333	0.1045	0.547
448.34	0.442667	0.580833	0.5435	0.104333	0.547
448.69	0.4425	0.580333	0.542667	0.103833	0.546333
449.04	0.443	0.580333	0.542667	0.103833	0.546833
449.39	0.443	0.580333	0.5425	0.103167	0.546167
449.74	0.443333	0.579833	0.542167	0.103	0.546333
450.09	0.444	0.58	0.542667	0.103333	0.547333
450.44	0.444333	0.58	0.542833	0.103	0.547333
450.79	0.444167	0.579833	0.542333	0.103	0.547167
451.14	0.445	0.58	0.542333	0.102833	0.547833
451.49	0.445167	0.579667	0.542167	0.102667	0.547833
451.84	0.445167	0.579333	0.542	0.1025	0.547667
452.19	0.445333	0.579667	0.542	0.102167	0.5475
452.54	0.445833	0.5795	0.542167	0.101833	0.547667
452.89	0.446	0.578667	0.542	0.101833	0.547833
453.24	0.446167	0.578667	0.542	0.101167	0.547333
453.59	0.4465	0.578333	0.542167	0.101	0.5475
453.94	0.446333	0.577833	0.541667	0.100333	0.546667
454.29	0.4465	0.5775	0.5415	0.1	0.5465
454.64	0.447	0.5775	0.541667	0.0996667	0.546667
454.99	0.4475	0.576833	0.541667	0.0993333	0.546833
455.34	0.447833	0.576667	0.541833	0.099	0.546833
455.69	0.448167	0.5765	0.541833	0.0985	0.546667
456.04	0.448167	0.576	0.5415	0.0983333	0.5465
456.39	0.448167	0.575833	0.541333	0.0981667	0.546333
456.74	0.448333	0.575667	0.5415	0.0976667	0.546
457.09	0.449167	0.576	0.541667	0.0975	0.546667
457.44	0.449833	0.576167	0.541833	0.0975	0.547333
457.79	0.450167	0.576167	0.5425	0.0973333	0.5475
458.14	0.451	0.576	0.5425	0.0973333	0.548333
458.49	0.450833	0.576	0.5425	0.0966667	0.5475
458.84	0.451333	0.5765	0.5425	0.0963333	0.547667
459.19	0.452	0.576333	0.542833	0.0961667	0.548167
459.54	0.452167	0.5765	0.542833	0.0958333	0.548
459.89	0.453	0.576667	0.543167	0.0956667	0.548667
460.24	0.453667	0.577167	0.5435	0.0956667	0.549333
460.59	0.454167	0.577	0.543667	0.0953333	0.5495
460.94	0.4545	0.577	0.5435	0.0946667	0.549167
461.29	0.454833	0.576833	0.543333	0.0945	0.549333
461.64	0.455	0.5765	0.543333	0.094	0.549
461.99	0.455667	0.576833	0.543667	0.0938333	0.5495
462.34	0.456333	0.577	0.5435	0.0935	0.549833
462.69	0.456333	0.577	0.5435	0.093	0.549333
463.03	0.457	0.577167	0.5435	0.0928333	0.549833
463.38	0.457833	0.577167	0.544	0.0925	0.550333
463.73	0.458333	0.577667	0.544167	0.0921667	0.5505
464.08	0.459	0.5775	0.5445	0.0915	0.5505
464.43	0.459333	0.577833	0.544167	0.0913333	0.550667
464.78	0.46	0.578	0.544667	0.091	0.551
465.13	0.4605	0.578167	0.544833	0.0903333	0.550833
465.48	0.461167	0.5785	0.545167	0.0903333	0.5515
465.83	0.461833	0.5785	0.545167	0.0903333	0.552167
466.18	0.462667	0.579333	0.546333	0.0903333	0.553
466.53	0.463333	0.579333	0.5465	0.0903333	0.553667
466.88	0.464	0.579667	0.546667	0.0896667	0.553667
467.22	0.464167	0.579333	0.5465	0.0895	0.553667
467.57	0.465	0.580167	0.547333	0.0893333	0.554333
467.92	0.465833	0.580167	0.548	0.0891667	0.555
468.27	0.466667	0.580833	0.548667	0.089	0.555667
468.62	0.467167	0.581	0.549333	0.0888333	0.556
468.97	0.468	0.5815	0.549667	0.0888333	0.556833
469.32	0.468667	0.581667	0.550333	0.0881667	0.556833
469.67	0.469667	0.5825	0.551	0.0878333	0.5575
470.01	0.470333	0.582667	0.5515	0.0876667	0.558
470.36	0.471333	0.583333	0.552167	0.0871667	0.5585
470.71	0.4725	0.584	0.553333	0.087	0.5595
471.06	0.4735	0.584667	0.554167	0.0866667	0.560167
471.41	0.474333	0.585167	0.5545	0.0863333	0.560667
471.76	0.475667	0.586	0.5555	0.0858333	0.5615
472.11	0.476667	0.586833	0.556167	0.0853333	0.562
472.46	0.478	0.588	0.557167	0.0853333	0.563333
472.8	0.479167	0.5885	0.557833	0.0846667	0.563833
473.15	0.48	0.588833	0.558667	0.0845	0.5645
473.5	0.481	0.5895	0.559333	0.0838333	0.564833
473.85	0.482	0.59	0.56	0.0835	0.5655
474.2	0.482833	0.590833	0.560833	0.0831667	0.566
474.55	0.483667	0.591667	0.561333	0.0826667	0.566333
474.89	0.484833	0.5925	0.562667	0.0821667	0.567
475.24	0.485833	0.593167	0.563167	0.082	0.567833
475.59	0.487	0.5935	0.563833	0.0811667	0.568167
475.94	0.488	0.5945	0.564833	0.0811667	0.569167
476.29	0.489	0.595	0.565667	0.0808333	0.569833
476.63	0.490333	0.596167	0.566833	0.0805	0.570833
476.98	0.491333	0.596833	0.567167	0.08	0.571333
477.33	0.492667	0.597667	0.568333	0.0796667	0.572333
477.68	0.494333	0.598667	0.569833	0.0795	0.573833
478.03	0.4955	0.599333	0.5705	0.0793333	0.574833
478.37	0.497167	0.600333	0.571333	0.0785	0.575667
478.72	0.498167	0.601167	0.5725	0.0786667	0.576833
479.07	0.500333	0.602167	0.573833	0.0786667	0.579
479.42	0.501667	0.6035	0.575	0.0786667	0.580333
479.77	0.503	0.605	0.576333	0.0786667	0.581667
480.11	0.504667	0.606167	0.577667	0.0783333	0.583
480.46	0.505833	0.607	0.578833	0.078	0.583833
480.81	0.507833	0.6085	0.580667	0.0783333	0.586167
481.16	0.509	0.609667	0.582	0.0781667	0.587167
481.51	0.511	0.610667	0.583	0.078	0.589
481.85	0.5125	0.6125	0.584667	0.0778333	0.590333
482.2	0.513667	0.6135	0.586167	0.0776667	0.591333
482.55	0.516	0.614833	0.587333	0.0778333	0.593833
482.9	0.517333	0.616667	0.589333	0.0776667	0.595
483.24	0.519667	0.618667	0.591167	0.0776667	0.597333
483.59	0.522333	0.619833	0.593167	0.0773333	0.599667
483.94	0.524333	0.6215	0.595	0.077	0.601333
484.29	0.526167	0.6235	0.596333	0.0768333	0.603
484.63	0.528	0.625	0.598333	0.0768333	0.604833
484.98	0.529833	0.626333	0.6	0.0768333	0.606667
485.33	0.531667	0.628	0.601667	0.0766667	0.608333
485.67	0.533667	0.629333	0.602833	0.0766667	0.610333
486.02	0.5355	0.630833	0.604667	0.0766667	0.612167
486.37	0.537	0.632333	0.6065	0.0763333	0.613333
486.72	0.538833	0.633833	0.607833	0.076	0.614833
487.06	0.540667	0.635	0.6095	0.0758333	0.6165
487.41	0.542333	0.637	0.611167	0.0755	0.617833
487.76	0.544667	0.638833	0.613333	0.0755	0.620167
488.1	0.547	0.640667	0.615167	0.0755	0.6225
488.45	0.548833	0.642333	0.6165	0.0753333	0.624167
488.8	0.551	0.644667	0.618833	0.0751667	0.626167
489.15	0.552833	0.646667	0.6205	0.075	0.627833
489.49	0.555	0.648167	0.6225	0.0746667	0.629667
489.84	0.557	0.650167	0.6245	0.0741667	0.631167
490.19	0.5595	0.651833	0.626333	0.074	0.6335
490.53	0.5615	0.653833	0.628333	0.074	0.6355
490.88	0.563667	0.655667	0.630333	0.0738333	0.6375
491.23	0.566	0.6575	0.632333	0.0736667	0.639667
491.57	0.568	0.659	0.634333	0.0731667	0.641167
491.92	0.5705	0.6615	0.636667	0.0731667	0.643667
492.27	0.573	0.6635	0.639	0.0728333	0.645833
492.61	0.575167	0.6655	0.640833	0.0725	0.647667
492.96	0.5775	0.667667	0.642833	0.0725	0.65
493.31	0.58	0.670167	0.645667	0.0723333	0.652333
493.65	0.5825	0.6725	0.6485	0.0723333	0.654833
494	0.585167	0.675333	0.651333	0.0725	0.657667
494.35	0.588167	0.678	0.654167	0.0725	0.660667
494.69	0.591	0.6805	0.6565	0.0721667	0.663167
495.04	0.593667	0.682833	0.658833	0.072	0.665667
495.39	0.596167	0.684833	0.661	0.0718333	0.668
495.73	0.598667	0.687	0.663	0.0715	0.670167
496.08	0.601167	0.688667	0.665333	0.0713333	0.6725
496.42	0.603833	0.6915	0.668	0.071	0.674833
496.77	0.607	0.694	0.670667	0.071	0.678
497.12	0.609667	0.696333	0.673333	0.071	0.680667
497.46	0.612333	0.698667	0.675333	0.0705	0.682833
497.81	0.615167	0.701333	0.677833	0.0705	0.685667
498.16	0.617333	0.703333	0.680167	0.0703333	0.687667
498.5	0.620333	0.706	0.682833	0.0703333	0.690667
498.85	0.623333	0.708833	0.685333	0.0701667	0.6935
499.19	0.626167	0.711667	0.688167	0.07	0.696167
499.54	0.6285	0.714667	0.690833	0.0698333	0.698333
499.89	0.6315	0.7175	0.6935	0.0698333	0.701333
500.23	0.633833	0.719833	0.696167	0.0696667	0.7035
500.58	0.636667	0.722333	0.698333	0.0695	0.706167
500.92	0.639333	0.725167	0.700833	0.0691667	0.7085
501.27	0.642	0.7275	0.703667	0.0686667	0.710667
501.62	0.644667	0.729667	0.7055	0.0683333	0.713
501.96	0.6475	0.732167	0.708333	0.0681667	0.715667
502.31	0.650333	0.735	0.710333	0.068	0.718333
502.65	0.652833	0.737667	0.712667	0.0673333	0.720167
503	0.655667	0.740333	0.715667	0.0675	0.723167
503.34	0.658333	0.742833	0.718333	0.0675	0.725833
503.69	0.6615	0.745167	0.7205	0.0671667	0.728667
504.04	0.664167	0.7475	0.722833	0.0671667	0.731333
504.38	0.666667	0.750167	0.7255	0.0671667	0.733833
504.73	0.669333	0.752333	0.728167	0.067	0.736333
505.07	0.672167	0.755	0.730833	0.0671667	0.739333
505.42	0.674833	0.757667	0.733167	0.0668333	0.741667
505.76	0.677167	0.7605	0.735833	0.0665	0.743667
506.11	0.6795	0.7625	0.738167	0.0663333	0.745833
506.45	0.682	0.7645	0.740333	0.0663333	0.748333
506.8	0.684333	0.766667	0.742333	0.066	0.750333
507.14	0.686833	0.768833	0.744667	0.0655	0.752333
507.49	0.689333	0.771167	0.747	0.0653333	0.754667
507.83	0.691833	0.773667	0.749167	0.0653333	0.757167
508.18	0.694	0.775833	0.751	0.065	0.759
508.52	0.696333	0.778	0.753	0.0646667	0.761
508.87	0.698667	0.780167	0.755167	0.0645	0.763167
509.21	0.700667	0.782167	0.757	0.0643333	0.765
509.56	0.703	0.784	0.758667	0.0641667	0.767167
509.9	0.704833	0.786333	0.761333	0.064	0.768833
510.25	0.707	0.788333	0.763167	0.0638333	0.770833
510.59	0.708833	0.790167	0.765167	0.0635	0.772333
510.94	0.710833	0.7925	0.767	0.0635	0.774333
511.28	0.712667	0.794833	0.769	0.0635	0.776167
511.63	0.714833	0.796667	0.770667	0.0633333	0.778167
511.97	0.716333	0.798167	0.772833	0.0633333	0.779667
512.32	0.717833	0.8005	0.774667	0.0631667	0.781
512.66	0.719667	0.802	0.776333	0.0628333	0.7825
513.01	0.721333	0.803833	0.7775	0.0626667	0.784
513.35	0.723	0.806167	0.779333	0.0626667	0.785667
513.7	0.725	0.807833	0.780833	0.0626667	0.787667
514.04	0.7265	0.809333	0.7825	0.0621667	0.788667
514.39	0.728167	0.811167	0.784167	0.0623333	0.7905
514.73	0.73	0.8125	0.785667	0.0623333	0.792333
515.08	0.731333	0.813667	0.786667	0.0618333	0.793167
515.42	0.732667	0.815167	0.787667	0.062	0.794667
515.76	0.734	0.816833	0.789	0.062	0.796
516.11	0.734833	0.817833	0.789833	0.062	0.796833
516.45	0.736167	0.818833	0.791	0.0618333	0.798
516.8	0.7375	0.82	0.792667	0.0616667	0.799167
517.14	0.738333	0.821167	0.793667	0.0613333	0.799667
517.49	0.739333	0.822	0.794333	0.0615	0.800833
517.83	0.739833	0.823	0.795167	0.0613333	0.801167
518.17	0.740833	0.824167	0.795667	0.0611667	0.802
518.52	0.741167	0.824667	0.795667	0.0611667	0.802333
518.86	0.741167	0.825667	0.796333	0.0611667	0.802333
519.21	0.741667	0.826	0.796833	0.0606667	0.802333
519.55	0.742	0.826333	0.796667	0.0605	0.8025
519.9	0.7425	0.827333	0.797333	0.0605	0.803
520.24	0.742833	0.827833	0.797333	0.0603333	0.803167
520.58	0.742667	0.828333	0.797333	0.0601667	0.802833
520.93	0.743	0.828833	0.797167	0.0601667	0.803167
521.27	0.742667	0.829	0.797	0.0598333	0.8025
521.61	0.7425	0.829167	0.796667	0.0596667	0.802167
521.96	0.7425	0.829167	0.797	0.0596667	0.802167
522.3	0.7425	0.829833	0.797167	0.0596667	0.802167
522.65	0.7425	0.83	0.796833	0.0593333	0.801833
522.99	0.742333	0.830333	0.796667	0.0595	0.801833
523.33	0.742167	0.8305	0.796667	0.0591667	0.801333
523.68	0.7415	0.830333	0.795667	0.0591667	0.800667
524.02	0.740833	0.830333	0.794833	0.059	0.799833
524.36	0.7405	0.83	0.794167	0.0588333	0.799333
524.71	0.74	0.829833	0.793333	0.0586667	0.798667
525.05	0.739167	0.829833	0.7925	0.0583333	0.7975
525.39	0.738333	0.828833	0.791667	0.0581667	0.7965
525.74	0.7375	0.828167	0.7905	0.0575	0.795
526.08	0.736667	0.827833	0.789333	0.0575	0.794167
526.42	0.736	0.8275	0.788333	0.0573333	0.793333
526.77	0.734833	0.827167	0.787333	0.0573333	0.792167
527.11	0.733833	0.8265	0.786333	0.0571667	0.791
527.45	0.732667	0.825667	0.785333	0.0573333	0.79
527.8	0.731667	0.825167	0.784167	0.0571667	0.788833
528.14	0.730667	0.824667	0.783167	0.057	0.787667
528.48	0.7295	0.823833	0.781833	0.0565	0.786
528.83	0.728167	0.823	0.780333	0.0566667	0.784833
529.17	0.727	0.8225	0.779	0.0565	0.7835
529.51	0.725167	0.8215	0.777167	0.0565	0.781667
529.86	0.723667	0.820667	0.775333	0.0565	0.780167
530.2	0.721833	0.819667	0.7735	0.0561667	0.778
530.54	0.720167	0.818833	0.771667	0.0561667	0.776333
530.89	0.7185	0.8175	0.77	0.0561667	0.774667
531.23	0.716333	0.816	0.768	0.0556667	0.772
531.57	0.7145	0.8145	0.765833	0.0555	0.77
531.91	0.7125	0.813167	0.763167	0.0551667	0.767667
532.26	0.710333	0.811667	0.761333	0.0551667	0.7655
532.6	0.708667	0.8105	0.759167	0.0551667	0.763833
532.94	0.706167	0.808833	0.756833	0.0551667	0.761333
533.28	0.704333	0.8075	0.755	0.0551667	0.7595
533.63	0.7015	0.805167	0.752833	0.0546667	0.756167
533.97	0.699333	0.8035	0.750667	0.0546667	0.754
534.31	0.696667	0.8015	0.748167	0.0545	0.751167
534.66	0.694333	0.8	0.745667	0.0545	0.748833
535	0.691833	0.798	0.743	0.0545	0.746333
535.34	0.6895	0.796	0.740833	0.054	0.7435
535.68	0.687	0.794333	0.738333	0.0538333	0.740833
536.02	0.684333	0.792667	0.735667	0.0538333	0.738167
536.37	0.6815	0.7905	0.733167	0.0533333	0.734833
536.71	0.678667	0.7885	0.730167	0.0535	0.732167
537.05	0.675667	0.786333	0.727	0.0536667	0.729333
537.39	0.673667	0.7845	0.724667	0.0538333	0.7275
537.74	0.671	0.782333	0.721667	0.0533333	0.724333
538.08	0.6685	0.7805	0.718667	0.0533333	0.721833
538.42	0.665833	0.778333	0.7155	0.0531667	0.719
538.76	0.663167	0.776167	0.7125	0.053	0.716167
539.1	0.660333	0.773667	0.7095	0.0528333	0.713167
539.45	0.657333	0.7715	0.7065	0.0528333	0.710167
539.79	0.654167	0.768667	0.703333	0.0525	0.706667
540.13	0.651333	0.7665	0.700167	0.0525	0.703833
540.47	0.648667	0.764	0.697167	0.0523333	0.701
540.81	0.645833	0.761667	0.694	0.0521667	0.698
541.16	0.6425	0.759	0.6905	0.0521667	0.694667
541.5	0.638833	0.756167	0.687167	0.0518333	0.690667
541.84	0.635667	0.7535	0.683667	0.0516667	0.687333
542.18	0.6325	0.750833	0.68	0.0515	0.684
542.52	0.629	0.748167	0.676833	0.0515	0.6805
542.87	0.6255	0.745167	0.673	0.0515	0.677
543.21	0.622	0.742167	0.669333	0.0515	0.6735
543.55	0.618833	0.739833	0.666333	0.0513333	0.670167
543.89	0.615167	0.736667	0.6625	0.0508333	0.666
544.23	0.611833	0.733833	0.659	0.0508333	0.662667
544.57	0.608333	0.731	0.655167	0.0503333	0.658667
544.91	0.604833	0.727833	0.6515	0.05	0.654833
545.26	0.601667	0.725	0.647833	0.05	0.651667
545.6	0.598	0.721667	0.644167	0.0495	0.6475
545.94	0.594	0.718833	0.640333	0.0491667	0.643167
546.28	0.591	0.716	0.636667	0.0491667	0.640167
546.62	0.5875	0.713167	0.633333	0.0491667	0.636667
546.96	0.584333	0.7105	0.630167	0.0493333	0.633667
547.3	0.581	0.707333	0.626333	0.0488333	0.629833
547.65	0.5775	0.7045	0.622667	0.0486667	0.626167
547.99	0.573667	0.701333	0.619333	0.0488333	0.6225
548.33	0.570333	0.698167	0.615667	0.0488333	0.619167
548.67	0.5665	0.695167	0.612	0.0488333	0.615333
549.01	0.563	0.692	0.608	0.049	0.612
549.35	0.559333	0.688333	0.604333	0.0488333	0.608167
549.69	0.555667	0.685333	0.600667	0.049	0.604667
550.03	0.5515	0.682	0.597	0.0488333	0.600333
550.37	0.547667	0.6785	0.593	0.0486667	0.596333
550.71	0.543833	0.674833	0.589	0.0485	0.592333
551.05	0.540167	0.672	0.585167	0.0485	0.588667
551.4	0.536667	0.668667	0.581833	0.0483333	0.585
551.74	0.533167	0.665667	0.578	0.0483333	0.5815
552.08	0.529667	0.662333	0.574333	0.0483333	0.578
552.42	0.525833	0.659	0.5705	0.0478333	0.573667
552.76	0.5225	0.6555	0.567	0.0478333	0.570333
553.1	0.518667	0.652	0.563	0.0475	0.566167
553.44	0.515	0.6485	0.559	0.0473333	0.562333
553.78	0.511333	0.645	0.555333	0.0473333	0.558667
554.12	0.507667	0.6415	0.5515	0.0473333	0.555
554.46	0.504333	0.638333	0.548	0.0471667	0.5515
554.8	0.5005	0.634667	0.543833	0.0466667	0.547167
555.14	0.497	0.631	0.540167	0.0466667	0.543667
555.48	0.4935	0.6275	0.536333	0.0465	0.54
555.82	0.489833	0.623667	0.532667	0.0465	0.536333
556.16	0.486667	0.62	0.528833	0.0465	0.533167
556.5	0.482833	0.616667	0.525333	0.0465	0.529333
556.84	0.479333	0.6135	0.5215	0.0463333	0.525667
557.18	0.475833	0.609667	0.5175	0.046	0.521833
557.52	0.472333	0.606333	0.5135	0.0451667	0.5175
557.86	0.468667	0.602667	0.5095	0.0451667	0.513833
558.2	0.465167	0.599333	0.506	0.0453333	0.5105
558.54	0.461833	0.595833	0.502333	0.0453333	0.507167
558.88	0.457833	0.592667	0.498667	0.0453333	0.503167
559.22	0.454667	0.589	0.494833	0.045	0.499667
559.56	0.450833	0.585833	0.4915	0.0448333	0.495667
559.9	0.4475	0.5825	0.487667	0.0448333	0.492333
560.24	0.443667	0.579	0.484	0.0448333	0.4885
560.58	0.440667	0.575833	0.480667	0.0448333	0.4855
560.92	0.437167	0.572167	0.477167	0.045	0.482167
561.26	0.433833	0.568667	0.473667	0.0448333	0.478667
561.6	0.430167	0.565167	0.470333	0.0448333	0.475
561.94	0.426667	0.5615	0.4665	0.0446667	0.471333
562.28	0.4235	0.557667	0.463	0.0446667	0.468167
562.62	0.420333	0.554	0.459667	0.0445	0.464833
562.96	0.416833	0.550667	0.456	0.0445	0.461333
563.3	0.413667	0.546833	0.452667	0.0445	0.458167
563.64	0.410333	0.5435	0.449333	0.0445	0.454833
563.98	0.407	0.539833	0.446	0.0445	0.4515
564.32	0.403833	0.536667	0.442333	0.0445	0.448333
564.66	0.4005	0.533167	0.439167	0.0441667	0.444667
565	0.397	0.53	0.436	0.044	0.441
565.34	0.393833	0.526	0.432	0.0438333	0.437667
565.68	0.390333	0.522333	0.428833	0.0438333	0.434167
566.02	0.387	0.518667	0.425	0.0436667	0.430667
566.35	0.383167	0.514833	0.421833	0.0436667	0.426833
566.69	0.380167	0.511	0.418333	0.0435	0.423667
567.03	0.376667	0.507667	0.414833	0.0433333	0.42
567.37	0.373333	0.504	0.411667	0.0433333	0.416667
567.71	0.370167	0.5	0.408	0.0431667	0.413333
568.05	0.366833	0.496167	0.4045	0.0431667	0.41
568.39	0.363667	0.492667	0.401167	0.043	0.406667
568.73	0.3605	0.489	0.398	0.043	0.4035
569.07	0.357	0.4855	0.394833	0.0428333	0.399833
569.41	0.354167	0.482333	0.391833	0.0428333	0.397
569.74	0.351333	0.478667	0.3885	0.0428333	0.394167
570.08	0.3485	0.4755	0.385333	0.0428333	0.391333
570.42	0.3455	0.472167	0.382	0.0423333	0.387833
570.76	0.342667	0.4685	0.379	0.0423333	0.385
571.1	0.339667	0.465333	0.376	0.0423333	0.382
571.44	0.3365	0.462167	0.372833	0.042	0.3785
571.78	0.334	0.4585	0.3695	0.0416667	0.375667
572.11	0.331167	0.455	0.366333	0.0416667	0.372833
572.45	0.328333	0.4515	0.363333	0.0413333	0.369667
572.79	0.325667	0.448	0.360167	0.0406667	0.366333
573.13	0.322833	0.444667	0.357	0.0408333	0.363667
573.47	0.320333	0.441333	0.354167	0.0406667	0.361
573.81	0.317667	0.438167	0.3515	0.0406667	0.358333
574.14	0.315167	0.435167	0.349	0.0405	0.355667
574.48	0.312667	0.432167	0.346333	0.0405	0.353167
574.82	0.309833	0.4285	0.3435	0.0405	0.350333
575.16	0.307167	0.4255	0.3405	0.0403333	0.3475
575.5	0.304	0.4215	0.337667	0.0401667	0.344167
575.84	0.300833	0.418333	0.3345	0.04	0.340833
576.17	0.298167	0.414833	0.331833	0.04	0.338167
576.51	0.295833	0.411833	0.3295	0.04	0.335833
576.85	0.293167	0.409	0.326833	0.04	0.333167
577.19	0.291	0.406333	0.3245	0.0395	0.3305
577.53	0.2885	0.403333	0.321833	0.0395	0.328
577.86	0.286167	0.400333	0.319667	0.0393333	0.3255
578.2	0.283667	0.397667	0.316833	0.0391667	0.322833
578.54	0.281333	0.394667	0.3145	0.0386667	0.32
578.88	0.278	0.391333	0.311333	0.0383333	0.316333
579.22	0.275167	0.387333	0.307667	0.0375	0.312667
579.55	0.271833	0.383333	0.304167	0.0371667	0.309
579.89	0.269	0.38	0.301167	0.0368333	0.305833
580.23	0.266333	0.377167	0.298333	0.0363333	0.302667
580.57	0.263833	0.3745	0.296333	0.0363333	0.300167
580.9	0.261667	0.372	0.294167	0.0363333	0.298
581.24	0.259667	0.369833	0.292	0.0363333	0.296
581.58	0.257833	0.3675	0.290333	0.0365	0.294333
581.92	0.255833	0.365167	0.2885	0.037	0.292833
582.25	0.253833	0.362667	0.286333	0.0371667	0.291
582.59	0.252	0.360167	0.284167	0.0373333	0.289333
582.93	0.250333	0.357833	0.282333	0.0383333	0.288667
583.27	0.248667	0.355667	0.280833	0.0385	0.287167
583.6	0.247	0.353167	0.2785	0.0386667	0.285667
583.94	0.245	0.350667	0.276333	0.0388333	0.283833
584.28	0.243167	0.347833	0.274	0.0388333	0.282
584.61	0.241	0.345	0.272	0.0388333	0.279833
584.95	0.239	0.342	0.269667	0.0383333	0.277333
585.29	0.2365	0.339833	0.267167	0.0378333	0.274333
585.63	0.234333	0.337	0.265167	0.0373333	0.271667
585.96	0.2325	0.334167	0.262833	0.037	0.2695
586.3	0.230667	0.332	0.261167	0.037	0.267667
586.64	0.229167	0.329333	0.259333	0.037	0.266167
586.97	0.2275	0.327167	0.257833	0.0371667	0.264667
587.31	0.225667	0.325167	0.2565	0.0371667	0.262833
587.65	0.2245	0.322833	0.254667	0.0373333	0.261833
587.98	0.222667	0.320667	0.2525	0.0373333	0.26
588.32	0.220833	0.318167	0.250667	0.0373333	0.258167
588.66	0.2195	0.316167	0.249167	0.0373333	0.256833
588.99	0.218	0.313833	0.247333	0.0378333	0.255833
589.33	0.216333	0.311333	0.245833	0.0376667	0.254
589.67	0.214667	0.309	0.244	0.0381667	0.252833
590	0.212833	0.306833	0.242	0.038	0.250833
590.34	0.210833	0.304333	0.2395	0.038	0.248833
590.68	0.208667	0.301667	0.237	0.0376667	0.246333
591.01	0.206333	0.298667	0.2345	0.0368333	0.243167
591.35	0.204167	0.296167	0.232333	0.0368333	0.241
591.69	0.202333	0.294167	0.230667	0.0368333	0.239167
592.02	0.200667	0.292167	0.229	0.0368333	0.2375
592.36	0.199	0.290167	0.227667	0.0368333	0.235833
592.69	0.1975	0.288167	0.226	0.0366667	0.234167
593.03	0.1955	0.286333	0.224	0.0366667	0.232167
593.37	0.194333	0.284667	0.2225	0.0365	0.230833
593.7	0.192833	0.282833	0.221167	0.0366667	0.2295
594.04	0.1915	0.281	0.220167	0.0368333	0.228333
594.37	0.190167	0.279667	0.219	0.037	0.227167
594.71	0.189	0.278167	0.217833	0.037	0.226
595.05	0.187833	0.276167	0.2165	0.037	0.224833
595.38	0.186167	0.274	0.2145	0.0371667	0.223333
595.72	0.185	0.2725	0.2125	0.0373333	0.222333
596.05	0.183167	0.27	0.210667	0.037	0.220167
596.39	0.181833	0.268	0.208667	0.0368333	0.218667
596.73	0.180167	0.2655	0.206667	0.0368333	0.217
597.06	0.178333	0.263	0.204833	0.0365	0.214833
597.4	0.176833	0.260833	0.202833	0.0363333	0.213167
597.73	0.174833	0.258167	0.200833	0.0356667	0.2105
598.07	0.173333	0.255833	0.199	0.0355	0.208833
598.4	0.171833	0.253833	0.197167	0.0355	0.207333
598.74	0.170667	0.252167	0.196	0.0355	0.206167
599.07	0.1695	0.250167	0.194333	0.0353333	0.204833
599.41	0.168333	0.2485	0.193	0.0348333	0.203167
599.75	0.167	0.246667	0.191667	0.0348333	0.201833
600.08	0.165833	0.245333	0.190667	0.035	0.200833
600.42	0.165	0.244333	0.189667	0.035	0.2
600.75	0.164	0.242333	0.188667	0.0351667	0.199167
601.09	0.162667	0.240833	0.187333	0.0351667	0.197833
601.42	0.1615	0.239167	0.186167	0.0355	0.197
601.76	0.160333	0.237833	0.185333	0.0355	0.195833
602.09	0.159167	0.236	0.184	0.0351667	0.194333
602.43	0.158	0.234167	0.182833	0.035	0.193
602.76	0.1565	0.232333	0.181167	0.0348333	0.191333
603.1	0.154833	0.230667	0.18	0.0348333	0.189667
603.43	0.1535	0.229167	0.178667	0.0348333	0.188333
603.77	0.152	0.227333	0.177	0.0345	0.1865
604.1	0.150667	0.225333	0.175667	0.0345	0.185167
604.44	0.1495	0.223833	0.1745	0.0341667	0.183667
604.77	0.1485	0.222167	0.173333	0.0345	0.183
605.11	0.147	0.220333	0.171833	0.034	0.181
605.44	0.146	0.218667	0.170667	0.034	0.18
605.78	0.144833	0.217167	0.169667	0.034	0.178833
606.11	0.144	0.216167	0.1685	0.034	0.178
606.45	0.143167	0.214667	0.1675	0.034	0.177167
606.78	0.1425	0.213167	0.166667	0.0341667	0.176667
607.11	0.1415	0.211833	0.165667	0.0343333	0.175833
607.45	0.140667	0.210167	0.164667	0.0343333	0.175
607.78	0.139833	0.209167	0.163833	0.0341667	0.174
608.12	0.138833	0.207333	0.162833	0.0341667	0.173
608.45	0.138	0.206167	0.162	0.0343333	0.172333
608.79	0.137167	0.205167	0.161	0.0346667	0.171833
609.12	0.136167	0.203833	0.16	0.0345	0.170667
609.46	0.135333	0.202333	0.159	0.0345	0.169833
609.79	0.134167	0.201167	0.158	0.0346667	0.168833
610.12	0.1335	0.199667	0.157	0.0343333	0.167833
610.46	0.1325	0.198333	0.1555	0.0341667	0.166667
610.79	0.131833	0.196667	0.154333	0.034	0.165833
611.13	0.130667	0.195333	0.153167	0.0336667	0.164333
611.46	0.129833	0.193667	0.152	0.0336667	0.1635
611.79	0.129	0.192667	0.151	0.0336667	0.162667
612.13	0.128	0.1915	0.15	0.0333333	0.161333
612.46	0.127	0.189833	0.149	0.0331667	0.160167
612.8	0.126667	0.188667	0.148	0.0331667	0.159833
613.13	0.125833	0.187333	0.147	0.0331667	0.159
613.46	0.124667	0.185833	0.146	0.033	0.157667
613.8	0.123333	0.185	0.145	0.033	0.156333
614.13	0.122667	0.184	0.144333	0.0333333	0.156
614.46	0.121667	0.183	0.143667	0.0333333	0.155
614.8	0.121167	0.1825	0.143333	0.0341667	0.155333
615.13	0.120667	0.181333	0.142667	0.0341667	0.154833
615.47	0.119667	0.1805	0.141833	0.0341667	0.153833
615.8	0.119167	0.1795	0.141	0.0341667	0.153333
616.13	0.118333	0.178667	0.140167	0.034	0.152333
616.47	0.117667	0.177667	0.1395	0.0341667	0.151833
616.8	0.117167	0.176667	0.138833	0.0341667	0.151333
617.13	0.1165	0.1755	0.137667	0.034	0.1505
617.47	0.1155	0.174167	0.136667	0.0336667	0.149167
617.8	0.114667	0.172833	0.136	0.0335	0.148167
618.13	0.113667	0.1715	0.135167	0.0335	0.147167
618.47	0.113333	0.1705	0.134167	0.0333333	0.146667
618.8	0.112667	0.1695	0.1335	0.0335	0.146167
619.13	0.111833	0.168333	0.1325	0.033	0.144833
619.46	0.111	0.167167	0.132167	0.0328333	0.143833
619.8	0.1105	0.166	0.131333	0.0326667	0.143167
620.13	0.1095	0.164833	0.130333	0.0326667	0.142167
620.46	0.108667	0.163667	0.129333	0.0326667	0.141333
620.8	0.108	0.162333	0.128833	0.0326667	0.140667
621.13	0.107167	0.161167	0.127667	0.0325	0.139667
621.46	0.107	0.160167	0.127167	0.0325	0.1395
621.79	0.106	0.1595	0.126333	0.0325	0.1385
622.13	0.105167	0.1585	0.125667	0.0325	0.137667
622.46	0.104167	0.157333	0.124667	0.0325	0.136667
622.79	0.103667	0.1565	0.123833	0.0323333	0.136
623.13	0.102833	0.155667	0.123	0.0325	0.135333
623.46	0.102167	0.155	0.122667	0.0328333	0.135
623.79	0.1015	0.154	0.122333	0.0328333	0.134333
624.12	0.101	0.153	0.121833	0.0328333	0.133833
624.46	0.101	0.1525	0.121333	0.0328333	0.133833
624.79	0.1	0.151833	0.120833	0.0328333	0.132833
625.12	0.0993333	0.150833	0.12	0.0325	0.131833
625.45	0.0988333	0.149833	0.119	0.0323333	0.131167
625.78	0.0981667	0.148667	0.118	0.032	0.130167
626.12	0.0978333	0.148	0.117667	0.032	0.129833
626.45	0.0973333	0.146833	0.116833	0.0318333	0.129167
626.78	0.0966667	0.145833	0.115833	0.0315	0.128167
627.11	0.096	0.144667	0.114833	0.0311667	0.127167
627.45	0.0953333	0.143667	0.113833	0.0308333	0.126167
627.78	0.095	0.142667	0.113167	0.0305	0.1255
628.11	0.0941667	0.142	0.112333	0.0301667	0.124333
628.44	0.0938333	0.141	0.111833	0.0301667	0.124
628.77	0.0931667	0.14	0.111	0.0301667	0.123333
629.11	0.0928333	0.1395	0.110333	0.03	0.122833
629.44	0.0921667	0.138667	0.109833	0.0301667	0.122333
629.77	0.0913333	0.137333	0.109	0.03	0.121333
630.1	0.091	0.137	0.108667	0.0301667	0.121167
630.43	0.0903333	0.136167	0.108	0.0303333	0.120667
630.76	0.09	0.135167	0.107667	0.03	0.12
631.1	0.0895	0.134333	0.107167	0.03	0.1195
631.43	0.0886667	0.133333	0.106833	0.0298333	0.1185
631.76	0.0883333	0.132833	0.106167	0.03	0.118333
632.09	0.0875	0.132333	0.105833	0.03	0.1175
632.42	0.0873333	0.131667	0.105333	0.0305	0.117833
632.75	0.0865	0.131167	0.105	0.0301667	0.116667
633.08	0.0863333	0.1305	0.1045	0.0301667	0.1165
633.42	0.0855	0.13	0.104	0.03	0.1155
633.75	0.0853333	0.129667	0.103167	0.03	0.115333
634.08	0.085	0.129	0.102667	0.0301667	0.115167
634.41	0.0846667	0.128667	0.102	0.0301667	0.114833
634.74	0.0843333	0.1285	0.101333	0.0306667	0.115
635.07	0.0838333	0.1275	0.100833	0.0306667	0.1145
635.4	0.0836667	0.126833	0.100167	0.0306667	0.114333
635.73	0.0833333	0.125667	0.0995	0.0306667	0.114
636.07	0.0825	0.124667	0.0985	0.0298333	0.112333
636.4	0.0823333	0.124167	0.0983333	0.03	0.112333
636.73	0.0816667	0.123333	0.0973333	0.03	0.111667
637.06	0.0816667	0.1225	0.0968333	0.0301667	0.111833
637.39	0.081	0.1215	0.0965	0.0301667	0.111167
637.72	0.0806667	0.121167	0.0963333	0.0301667	0.110833
638.05	0.0803333	0.1205	0.0956667	0.0305	0.110833
638.38	0.0796667	0.119667	0.0951667	0.0303333	0.11
638.71	0.0791667	0.119	0.0948333	0.0305	0.109667
639.04	0.0783333	0.1185	0.0945	0.0303333	0.108667
639.37	0.0781667	0.1175	0.0941667	0.0303333	0.1085
639.7	0.078	0.117	0.094	0.0305	0.1085
640.03	0.0771667	0.115667	0.0933333	0.03	0.107167
640.36	0.0765	0.114833	0.0925	0.0295	0.106
640.7	0.0761667	0.114167	0.0918333	0.029	0.105167
641.03	0.0751667	0.1135	0.0915	0.0286667	0.103833
641.36	0.075	0.113	0.0906667	0.0283333	0.103333
641.69	0.0741667	0.112	0.09	0.028	0.102167
642.02	0.0736667	0.1115	0.0895	0.0278333	0.1015
642.35	0.0733333	0.110667	0.0891667	0.0276667	0.101
642.68	0.0728333	0.110167	0.0885	0.0276667	0.1005
643.01	0.0723333	0.1095	0.0883333	0.028	0.100333
643.34	0.0721667	0.109	0.0876667	0.0275	0.0996667
643.67	0.0721667	0.108833	0.0875	0.028	0.100167
644	0.072	0.108167	0.0871667	0.0285	0.1005
644.33	0.0715	0.108	0.087	0.0288333	0.100333
644.66	0.0713333	0.107833	0.0868333	0.029	0.100333
644.99	0.0711667	0.107333	0.0863333	0.029	0.100167
645.32	0.071	0.1065	0.086	0.0291667	0.100167
645.65	0.0706667	0.1065	0.0853333	0.0291667	0.0998333
645.98	0.0701667	0.105833	0.0851667	0.029	0.0991667
646.31	0.0698333	0.1055	0.0845	0.0288333	0.0986667
646.64	0.0691667	0.104667	0.0835	0.0283333	0.0975
646.97	0.0686667	0.103833	0.0828333	0.0285	0.0971667
647.29	0.0683333	0.1035	0.0825	0.028	0.0963333
647.62	0.068	0.102667	0.082	0.028	0.096
647.95	0.0676667	0.1025	0.0815	0.028	0.0956667
648.28	0.0673333	0.101833	0.081	0.0278333	0.0951667
648.61	0.0673333	0.1015	0.0808333	0.0278333	0.0951667
648.94	0.067	0.101333	0.0805	0.0278333	0.0948333
649.27	0.0668333	0.101	0.0801667	0.0276667	0.0945
649.6	0.0665	0.100667	0.0801667	0.0278333	0.0943333
649.93	0.0663333	0.100333	0.0798333	0.028	0.0943333
650.26	0.0661667	0.0998333	0.0798333	0.0285	0.0946667
650.59	0.066	0.0996667	0.0796667	0.0286667	0.0946667
650.92	0.0658333	0.0995	0.0795	0.0286667	0.0945
651.25	0.0653333	0.0988333	0.0793333	0.0288333	0.0941667
651.58	0.0651667	0.0981667	0.0793333	0.0291667	0.0943333
651.9	0.0646667	0.0975	0.079	0.0291667	0.0938333
652.23	0.0643333	0.097	0.0783333	0.0291667	0.0935
652.56	0.064	0.0965	0.0785	0.029	0.093
652.89	0.0638333	0.0956667	0.0781667	0.029	0.0928333
653.22	0.0631667	0.0941667	0.077	0.0285	0.0916667
653.55	0.0593333	0.0891667	0.0723333	0.0261667	0.0855
653.88	0.0546667	0.0823333	0.0668333	0.0238333	0.0785
654.21	0.0505	0.0761667	0.0616667	0.0215	0.072
654.54	0.0493333	0.0751667	0.0606667	0.0208333	0.0701667
654.86	0.049	0.0746667	0.0606667	0.0201667	0.0691667
655.19	0.0486667	0.0745	0.0606667	0.0203333	0.069
655.52	0.0485	0.0741667	0.0603333	0.0201667	0.0686667
655.85	0.0481667	0.0741667	0.06	0.0203333	0.0685
656.18	0.048	0.0741667	0.06	0.0201667	0.0681667
656.51	0.0476667	0.0741667	0.06	0.0201667	0.0678333
656.83	0.0476667	0.074	0.0598333	0.0206667	0.0683333
657.16	0.0496667	0.077	0.0623333	0.0218333	0.0715
657.49	0.0533333	0.0821667	0.0666667	0.024	0.0773333
657.82	0.0571667	0.0883333	0.0715	0.0261667	0.0833333
658.15	0.0583333	0.0898333	0.073	0.027	0.0853333
658.48	0.0583333	0.0901667	0.0725	0.0271667	0.0855
658.8	0.0581667	0.09	0.0718333	0.027	0.0851667
659.13	0.0581667	0.0901667	0.0715	0.027	0.0851667
659.46	0.058	0.0896667	0.0711667	0.0266667	0.0846667
659.79	0.058	0.0895	0.0708333	0.0268333	0.0848333
660.12	0.058	0.0893333	0.071	0.0268333	0.0848333
660.44	0.0576667	0.0886667	0.0701667	0.0266667	0.0843333
660.77	0.0573333	0.0881667	0.07	0.0265	0.0838333
661.1	0.057	0.0875	0.07	0.0268333	0.0838333
661.43	0.0568333	0.0873333	0.07	0.0268333	0.0836667
661.75	0.0568333	0.0866667	0.0698333	0.027	0.0838333
662.08	0.0568333	0.0865	0.0698333	0.0271667	0.084
662.41	0.0566667	0.0863333	0.07	0.0271667	0.0838333
662.74	0.0563333	0.0855	0.0693333	0.0266667	0.083
663.07	0.056	0.0846667	0.0688333	0.0266667	0.0826667
663.39	0.0556667	0.0838333	0.0681667	0.0261667	0.0818333
663.72	0.0551667	0.0835	0.0678333	0.0258333	0.081
664.05	0.0548333	0.083	0.0673333	0.0256667	0.0805
664.37	0.0546667	0.0828333	0.0673333	0.0255	0.0801667
664.7	0.0543333	0.082	0.0668333	0.0251667	0.0795
665.03	0.054	0.0816667	0.0661667	0.025	0.079
665.36	0.0533333	0.081	0.0653333	0.0248333	0.0781667
665.68	0.0533333	0.0805	0.0648333	0.0248333	0.0781667
666.01	0.0528333	0.0798333	0.0641667	0.0248333	0.0776667
666.34	0.0528333	0.0796667	0.0641667	0.0253333	0.0781667
666.67	0.0525	0.0796667	0.064	0.0255	0.078
666.99	0.0525	0.0793333	0.064	0.0258333	0.0783333
667.32	0.0525	0.0788333	0.0636667	0.0255	0.078
667.65	0.0523333	0.0785	0.0633333	0.0255	0.0778333
667.97	0.0523333	0.0785	0.0633333	0.0255	0.0778333
668.3	0.0523333	0.0783333	0.0633333	0.0253333	0.0776667
668.63	0.052	0.0781667	0.0631667	0.0253333	0.0773333
668.95	0.052	0.0778333	0.0626667	0.0251667	0.0771667
669.28	0.0518333	0.0778333	0.0628333	0.0248333	0.0766667
669.61	0.0518333	0.0778333	0.0631667	0.0248333	0.0766667
669.93	0.0513333	0.0778333	0.0631667	0.0245	0.0758333
670.26	0.0513333	0.0776667	0.0628333	0.0243333	0.0756667
670.59	0.0511667	0.077	0.0626667	0.024	0.0751667
670.91	0.0511667	0.0768333	0.0625	0.024	0.0751667
671.24	0.0508333	0.0766667	0.0626667	0.0243333	0.0751667
671.57	0.0508333	0.0761667	0.0623333	0.0245	0.0753333
671.89	0.0505	0.0758333	0.0621667	0.0245	0.075
672.22	0.0505	0.0758333	0.0623333	0.0253333	0.0758333
672.54	0.0501667	0.0756667	0.0625	0.0255	0.0756667
672.87	0.05	0.0756667	0.0625	0.0256667	0.0756667
673.2	0.0496667	0.0751667	0.0623333	0.0263333	0.076
673.52	0.0496667	0.075	0.0623333	0.0266667	0.0763333
673.85	0.0496667	0.0751667	0.062	0.0266667	0.0763333
674.18	0.0493333	0.0751667	0.0618333	0.0266667	0.076
674.5	0.0493333	0.0753333	0.0616667	0.0265	0.0758333
674.83	0.0491667	0.0753333	0.0615	0.0265	0.0756667
675.15	0.0493333	0.0753333	0.0613333	0.0266667	0.076
675.48	0.0493333	0.0753333	0.0608333	0.0271667	0.0765
675.81	0.0495	0.075	0.0608333	0.0271667	0.0766667
676.13	0.0491667	0.0741667	0.0603333	0.027	0.0761667
676.46	0.0488333	0.0736667	0.0598333	0.0265	0.0753333
676.78	0.0481667	0.0733333	0.0595	0.0265	0.0746667
677.11	0.0481667	0.0728333	0.0595	0.0261667	0.0743333
677.43	0.0475	0.0723333	0.0593333	0.0261667	0.0736667
677.76	0.0473333	0.0723333	0.059	0.0258333	0.0731667
678.08	0.0473333	0.0718333	0.0586667	0.026	0.0733333
678.41	0.0466667	0.0713333	0.0581667	0.0256667	0.0723333
678.74	0.0463333	0.071	0.058	0.0255	0.0718333
679.06	0.0461667	0.0705	0.0578333	0.0248333	0.071
679.39	0.0458333	0.0701667	0.0575	0.0246667	0.0705
679.71	0.0458333	0.0701667	0.0576667	0.0246667	0.0705
680.04	0.0456667	0.0701667	0.0575	0.0245	0.0701667
680.36	0.0456667	0.0695	0.0571667	0.0245	0.0701667
680.69	0.0456667	0.0691667	0.0571667	0.0245	0.0701667
681.01	0.0456667	0.0686667	0.0561667	0.024	0.0696667
681.34	0.0456667	0.0683333	0.0563333	0.024	0.0696667
681.66	0.0453333	0.0681667	0.0561667	0.024	0.0693333
681.99	0.0455	0.0678333	0.0563333	0.0241667	0.0696667
682.31	0.0455	0.0676667	0.0561667	0.0241667	0.0696667
682.64	0.045	0.0671667	0.0561667	0.0241667	0.0691667
682.96	0.0446667	0.0668333	0.0555	0.0243333	0.069
683.29	0.0446667	0.0661667	0.0553333	0.0241667	0.0688333
683.61	0.0445	0.0656667	0.055	0.0241667	0.0686667
683.94	0.0443333	0.0656667	0.0546667	0.0241667	0.0685
684.26	0.0446667	0.0653333	0.0546667	0.024	0.0686667
684.59	0.0446667	0.0653333	0.0546667	0.0241667	0.0688333
684.91	0.0445	0.0651667	0.0546667	0.0241667	0.0686667
685.24	0.044	0.0648333	0.0543333	0.024	0.068
685.56	0.0436667	0.0641667	0.0543333	0.024	0.0676667
685.88	0.0436667	0.064	0.0538333	0.0236667	0.0673333
686.21	0.0436667	0.0641667	0.0536667	0.0236667	0.0673333
686.53	0.0436667	0.0643333	0.0533333	0.024	0.0676667
686.86	0.0436667	0.0643333	0.053	0.0243333	0.068
687.18	0.0436667	0.0643333	0.053	0.0246667	0.0683333
687.51	0.0435	0.0645	0.0531667	0.0248333	0.0683333
687.83	0.0428333	0.0645	0.0528333	0.025	0.0678333
688.15	0.0426667	0.0643333	0.0528333	0.025	0.0676667
688.48	0.0426667	0.0641667	0.0525	0.025	0.0676667
688.8	0.0428333	0.0641667	0.0523333	0.025	0.0678333
689.13	0.0426667	0.0638333	0.0521667	0.025	0.0676667
689.45	0.0425	0.0635	0.0521667	0.0251667	0.0676667
689.77	0.042	0.0633333	0.0516667	0.0248333	0.0668333
690.1	0.0416667	0.063	0.0515	0.0243333	0.066
690.42	0.0415	0.0626667	0.0513333	0.024	0.0655
690.75	0.0415	0.0626667	0.0511667	0.0241667	0.0656667
691.07	0.0413333	0.0626667	0.0511667	0.0241667	0.0655
691.39	0.0413333	0.0626667	0.0511667	0.0241667	0.0655
691.72	0.0411667	0.0626667	0.051	0.0245	0.0656667
692.04	0.041	0.0626667	0.051	0.0246667	0.0656667
692.36	0.0406667	0.0626667	0.0508333	0.0246667	0.0653333
692.69	0.0406667	0.0625	0.0506667	0.0246667	0.0653333
693.01	0.0405	0.0621667	0.0506667	0.0246667	0.0651667
693.33	0.0406667	0.062	0.0506667	0.0251667	0.0658333
693.66	0.0406667	0.062	0.0506667	0.0251667	0.0658333
693.98	0.0406667	0.0616667	0.0506667	0.0251667	0.0658333
694.3	0.0403333	0.0611667	0.0505	0.0251667	0.0655
694.63	0.04	0.0605	0.05	0.0246667	0.0646667
694.95	0.04	0.0596667	0.0498333	0.0243333	0.0643333
695.27	0.04	0.0593333	0.0496667	0.0243333	0.0643333
695.6	0.0398333	0.0591667	0.049	0.0236667	0.0635
695.92	0.0396667	0.0586667	0.0486667	0.0233333	0.063
696.24	0.0393333	0.0585	0.0481667	0.0233333	0.0626667
696.57	0.0393333	0.0585	0.048	0.0233333	0.0626667
696.89	0.0391667	0.0585	0.048	0.0233333	0.0625
697.21	0.0391667	0.0581667	0.0476667	0.023	0.0621667
697.53	0.0391667	0.0581667	0.0475	0.0226667	0.0618333
697.86	0.0391667	0.0581667	0.0471667	0.0226667	0.0618333
698.18	0.0393333	0.0581667	0.0476667	0.023	0.0623333
698.5	0.0395	0.0585	0.0473333	0.0233333	0.0628333
698.83	0.0395	0.0581667	0.0471667	0.0231667	0.0626667
699.15	0.0395	0.058	0.0475	0.0233333	0.0628333
699.47	0.0398333	0.058	0.0476667	0.0235	0.0633333
699.79	0.0398333	0.0576667	0.0476667	0.0235	0.0633333
700.12	0.0398333	0.0576667	0.0476667	0.0235	0.0633333
700.44	0.0398333	0.0575	0.0473333	0.0233333	0.0631667
700.76	0.0398333	0.0571667	0.0473333	0.0233333	0.0631667
701.08	0.0396667	0.057	0.0478333	0.0235	0.0631667
701.41	0.0393333	0.0565	0.0475	0.0235	0.0628333
701.73	0.0391667	0.0563333	0.0475	0.0231667	0.0623333
702.05	0.039	0.0561667	0.0475	0.0231667	0.0621667
702.37	0.039	0.0558333	0.0473333	0.0233333	0.0623333
702.69	0.0385	0.0555	0.047	0.0231667	0.0616667
703.02	0.0383333	0.0556667	0.0466667	0.024	0.0623333
703.34	0.0385	0.0558333	0.0468333	0.024	0.0625
703.66	0.0383333	0.0556667	0.0466667	0.0241667	0.0625
703.98	0.0385	0.0556667	0.0468333	0.0241667	0.0626667
704.3	0.0383333	0.0553333	0.0466667	0.0243333	0.0626667
704.63	0.038	0.0546667	0.0463333	0.0243333	0.0623333
704.95	0.0378333	0.0546667	0.046	0.0245	0.0623333
705.27	0.0378333	0.0546667	0.046	0.0245	0.0623333
705.59	0.0378333	0.0543333	0.0458333	0.0246667	0.0625
705.91	0.0373333	0.054	0.0455	0.0243333	0.0616667
706.23	0.037	0.054	0.0453333	0.0241667	0.0611667
706.56	0.037	0.0531667	0.045	0.0235	0.0605
706.88	0.0368333	0.0531667	0.0448333	0.0235	0.0603333
707.2	0.0365	0.0528333	0.0446667	0.0233333	0.0598333
707.52	0.0363333	0.0525	0.045	0.0231667	0.0595
707.84	0.0365	0.0523333	0.0448333	0.0231667	0.0596667
708.16	0.036	0.052	0.0446667	0.0228333	0.0588333
708.48	0.0361667	0.052	0.0446667	0.0228333	0.059
708.81	0.0361667	0.052	0.0445	0.0228333	0.059
709.13	0.036	0.0521667	0.0443333	0.0226667	0.0586667
709.45	0.0361667	0.0523333	0.0443333	0.0225	0.0586667
709.77	0.0361667	0.0523333	0.0445	0.0228333	0.059
710.09	0.0363333	0.0526667	0.0448333	0.0233333	0.0596667
710.41	0.0365	0.0525	0.045	0.0235	0.06
710.73	0.0365	0.0526667	0.0448333	0.0235	0.06
711.05	0.0363333	0.0526667	0.0441667	0.0231667	0.0595
711.37	0.0361667	0.0526667	0.044	0.023	0.0591667
711.69	0.036	0.0525	0.0436667	0.0228333	0.0588333
712.02	0.036	0.0523333	0.0431667	0.0225	0.0585
712.34	0.0356667	0.052	0.043	0.0226667	0.0583333
712.66	0.0355	0.0516667	0.043	0.0226667	0.0581667
712.98	0.035	0.0513333	0.043	0.0226667	0.0576667
713.3	0.0346667	0.051	0.043	0.0223333	0.057
713.62	0.0346667	0.0503333	0.0425	0.0223333	0.057
713.94	0.034	0.05	0.0423333	0.022	0.056
714.26	0.0341667	0.0498333	0.042	0.022	0.0561667
714.58	0.034	0.0496667	0.0423333	0.022	0.056
714.9	0.0341667	0.0496667	0.0423333	0.022	0.0561667
715.22	0.0341667	0.0496667	0.043	0.022	0.0561667
715.54	0.034	0.0495	0.0431667	0.022	0.056
715.86	0.034	0.0493333	0.0426667	0.0218333	0.0558333
716.18	0.0338333	0.0493333	0.0423333	0.0218333	0.0556667
716.5	0.0336667	0.0491667	0.042	0.0215	0.0551667
716.82	0.0338333	0.0495	0.042	0.0215	0.0553333
717.14	0.0338333	0.0496667	0.042	0.0213333	0.0551667
717.46	0.0338333	0.0496667	0.042	0.0211667	0.055
717.78	0.0338333	0.0498333	0.042	0.0211667	0.055
718.1	0.0331667	0.0496667	0.0413333	0.021	0.0541667
718.42	0.0333333	0.0496667	0.0411667	0.0211667	0.0545
718.74	0.0331667	0.0491667	0.0403333	0.021	0.0541667
719.06	0.0331667	0.0491667	0.0401667	0.0213333	0.0545
719.38	0.033	0.0488333	0.0408333	0.0213333	0.0543333
719.7	0.0331667	0.0483333	0.0408333	0.0216667	0.0548333
720.02	0.0331667	0.0483333	0.0406667	0.0218333	0.055
720.34	0.0328333	0.0481667	0.0406667	0.0215	0.0543333
720.66	0.0328333	0.0481667	0.0406667	0.0221667	0.055
720.98	0.0325	0.0481667	0.0403333	0.0223333	0.0548333
721.3	0.0328333	0.0478333	0.0405	0.0225	0.0553333
721.62	0.0331667	0.048	0.0406667	0.0228333	0.056
721.94	0.0331667	0.0476667	0.0406667	0.0228333	0.056
722.26	0.0333333	0.048	0.0406667	0.023	0.0563333
722.57	0.0335	0.0481667	0.0405	0.0231667	0.0566667
722.89	0.0335	0.0485	0.0405	0.0231667	0.0566667
723.21	0.0335	0.0486667	0.0403333	0.0231667	0.0566667
723.53	0.0333333	0.0486667	0.0405	0.0235	0.0568333
723.85	0.0333333	0.048	0.0403333	0.0238333	0.0571667
724.17	0.0335	0.0478333	0.0406667	0.0235	0.057
724.49	0.0335	0.0478333	0.041	0.0236667	0.0571667
724.81	0.0333333	0.0476667	0.0406667	0.0233333	0.0566667
725.13	0.033	0.0473333	0.0405	0.0233333	0.0563333
725.45	0.0328333	0.047	0.0405	0.0231667	0.056
725.76	0.0325	0.0466667	0.0401667	0.0226667	0.0551667
726.08	0.0325	0.0468333	0.0403333	0.0228333	0.0553333
726.4	0.0325	0.0468333	0.0405	0.0231667	0.0556667
726.72	0.0323333	0.0468333	0.0405	0.0231667	0.0555
727.04	0.0325	0.0468333	0.04	0.023	0.0555
727.36	0.032	0.0465	0.0401667	0.0223333	0.0543333
727.68	0.032	0.0461667	0.0393333	0.0221667	0.0541667
727.99	0.032	0.0458333	0.0393333	0.0221667	0.0541667
728.31	0.0316667	0.0458333	0.0393333	0.0221667	0.0538333
728.63	0.0318333	0.046	0.0391667	0.0228333	0.0546667
728.95	0.0316667	0.046	0.0391667	0.0228333	0.0545
729.27	0.0316667	0.0458333	0.0393333	0.0228333	0.0545
729.59	0.0316667	0.0456667	0.0386667	0.023	0.0546667
729.9	0.0316667	0.045	0.0383333	0.0226667	0.0543333
730.22	0.0316667	0.0446667	0.038	0.0225	0.0541667
730.54	0.0316667	0.0446667	0.0376667	0.0226667	0.0543333
730.86	0.0316667	0.0441667	0.0373333	0.0225	0.0541667
731.18	0.0318333	0.044	0.0371667	0.0225	0.0543333
731.49	0.0313333	0.0436667	0.037	0.0223333	0.0536667
731.81	0.0313333	0.043	0.037	0.0223333	0.0536667
732.13	0.0311667	0.0425	0.0365	0.022	0.0531667
732.45	0.0306667	0.0421667	0.0363333	0.0215	0.0521667
732.77	0.0308333	0.042	0.036	0.021	0.0518333
733.08	0.031	0.0418333	0.0356667	0.0208333	0.0518333
733.4	0.031	0.042	0.0356667	0.021	0.052
733.72	0.0311667	0.042	0.0363333	0.021	0.0521667
734.04	0.031	0.0421667	0.0361667	0.021	0.052
734.35	0.031	0.042	0.0363333	0.021	0.052
734.67	0.031	0.042	0.0361667	0.0211667	0.0521667
734.99	0.0311667	0.0421667	0.0361667	0.0215	0.0526667
735.31	0.0311667	0.0425	0.0361667	0.0215	0.0526667
735.62	0.031	0.0428333	0.0363333	0.022	0.053
735.94	0.0308333	0.043	0.0363333	0.0221667	0.053
736.26	0.0305	0.0426667	0.0361667	0.0223333	0.0528333
736.57	0.0305	0.0425	0.0368333	0.0221667	0.0526667
736.89	0.0305	0.0425	0.0365	0.0213333	0.0518333
737.21	0.0301667	0.042	0.036	0.0213333	0.0515
737.53	0.0301667	0.0421667	0.0368333	0.0213333	0.0515
737.84	0.0301667	0.042	0.037	0.0213333	0.0515
738.16	0.03	0.042	0.037	0.0213333	0.0513333
738.48	0.03	0.0418333	0.0365	0.0213333	0.0513333
738.79	0.0298333	0.0411667	0.0363333	0.0206667	0.0505
739.11	0.0296667	0.041	0.0358333	0.0205	0.0501667
739.43	0.0295	0.0401667	0.0358333	0.0205	0.05
739.74	0.03	0.0401667	0.0358333	0.0211667	0.0511667
740.06	0.0296667	0.04	0.0355	0.0213333	0.051
740.38	0.0298333	0.04	0.0351667	0.0218333	0.0516667
740.69	0.0295	0.04	0.035	0.0218333	0.0513333
741.01	0.0295	0.04	0.0345	0.0216667	0.0511667
741.33	0.0291667	0.0396667	0.0341667	0.0215	0.0506667
741.64	0.029	0.039	0.0341667	0.0215	0.0505
741.96	0.0295	0.039	0.034	0.022	0.0515
742.27	0.029	0.0385	0.034	0.022	0.051
742.59	0.0286667	0.0381667	0.0333333	0.022	0.0506667
742.91	0.0285	0.0378333	0.033	0.0216667	0.0501667
743.22	0.0285	0.0375	0.0326667	0.0213333	0.0498333
743.54	0.0285	0.0373333	0.0331667	0.0211667	0.0496667
743.86	0.0285	0.037	0.033	0.021	0.0495
744.17	0.0285	0.037	0.0328333	0.021	0.0495
744.49	0.028	0.0371667	0.0326667	0.0206667	0.0486667
744.8	0.0278333	0.0371667	0.0325	0.0203333	0.0481667
745.12	0.0276667	0.0373333	0.0321667	0.0198333	0.0475
745.43	0.0275	0.0375	0.032	0.0195	0.047
745.75	0.0275	0.0378333	0.032	0.0195	0.047
746.07	0.0276667	0.038	0.0326667	0.02	0.0476667
746.38	0.0278333	0.038	0.0328333	0.0201667	0.048
746.7	0.0276667	0.038	0.0328333	0.0201667	0.0478333
747.01	0.0276667	0.0383333	0.0328333	0.0201667	0.0478333
747.33	0.0276667	0.0383333	0.033	0.0203333	0.048
747.64	0.0271667	0.0383333	0.0326667	0.0206667	0.0478333
747.96	0.0273333	0.0385	0.0328333	0.021	0.0483333
748.27	0.0273333	0.0386667	0.0333333	0.0213333	0.0486667
748.59	0.0273333	0.0388333	0.0335	0.022	0.0493333
748.9	0.0271667	0.039	0.0336667	0.0225	0.0496667
749.22	0.0271667	0.0393333	0.034	0.0226667	0.0498333
749.54	0.0275	0.0395	0.0343333	0.023	0.0505
749.85	0.0275	0.0396667	0.0343333	0.0233333	0.0508333
750.17	0.0275	0.0396667	0.0345	0.0233333	0.0508333
750.48	0.0276667	0.0395	0.0346667	0.0233333	0.051
750.8	0.0275	0.0391667	0.0348333	0.023	0.0505
751.11	0.0275	0.0385	0.0351667	0.023	0.0505
751.43	0.0275	0.038	0.035	0.023	0.0505
751.74	0.0276667	0.0378333	0.0351667	0.0228333	0.0505
752.05	0.0281667	0.0378333	0.035	0.0223333	0.0505
752.37	0.0281667	0.0375	0.0348333	0.022	0.0501667
752.68	0.0281667	0.0375	0.0345	0.0218333	0.05
753	0.028	0.0371667	0.0341667	0.0215	0.0495
753.31	0.0276667	0.037	0.0336667	0.0208333	0.0485
753.63	0.0273333	0.0361667	0.033	0.0206667	0.048
753.94	0.0268333	0.0361667	0.0321667	0.0208333	0.0476667
754.26	0.0266667	0.036	0.0318333	0.0208333	0.0475
754.57	0.0268333	0.036	0.0315	0.0206667	0.0475
754.89	0.0268333	0.0363333	0.0311667	0.0206667	0.0475
755.2	0.0265	0.0363333	0.0305	0.0206667	0.0471667
755.51	0.0266667	0.0365	0.0305	0.021	0.0476667
755.83	0.0261667	0.0365	0.0308333	0.0208333	0.047
756.14	0.026	0.0365	0.0305	0.0208333	0.0468333
756.46	0.026	0.0365	0.0303333	0.0211667	0.0471667
756.77	0.026	0.0363333	0.0301667	0.0213333	0.0473333
757.08	0.026	0.0363333	0.0303333	0.0213333	0.0473333
757.4	0.0261667	0.0368333	0.0306667	0.0216667	0.0478333
757.71	0.0263333	0.0371667	0.0308333	0.0215	0.0478333
758.03	0.0263333	0.0373333	0.0313333	0.0215	0.0478333
758.34	0.0263333	0.037	0.0315	0.0215	0.0478333
758.65	0.0266667	0.0373333	0.0318333	0.021	0.0476667
758.97	0.0268333	0.037	0.0321667	0.021	0.0478333
759.28	0.0268333	0.0368333	0.032	0.0206667	0.0475
759.59	0.0268333	0.0366667	0.0316667	0.0201667	0.047
759.91	0.0271667	0.0365	0.0316667	0.0198333	0.047
760.22	0.0275	0.0365	0.032	0.0195	0.047
760.53	0.0276667	0.0365	0.0325	0.0195	0.0471667
760.85	0.0273333	0.036	0.0325	0.0195	0.0468333
761.16	0.0275	0.0356667	0.0328333	0.0196667	0.0471667
761.47	0.0273333	0.0356667	0.0328333	0.0196667	0.047
761.79	0.0273333	0.0355	0.0323333	0.0195	0.0468333
762.1	0.0268333	0.0348333	0.0318333	0.0188333	0.0456667
762.41	0.0265	0.0346667	0.0311667	0.0186667	0.0451667
762.73	0.0265	0.0345	0.031	0.0183333	0.0448333
763.04	0.0258333	0.0345	0.0311667	0.0181667	0.044
763.35	0.0258333	0.0353333	0.0316667	0.0183333	0.0441667
763.67	0.026	0.0353333	0.0321667	0.0185	0.0445
763.98	0.0256667	0.036	0.0325	0.019	0.0446667
764.29	0.0258333	0.0361667	0.0325	0.019	0.0448333
764.6	0.0258333	0.0366667	0.033	0.0191667	0.045
764.92	0.0258333	0.0366667	0.0328333	0.0191667	0.045
765.23	0.026	0.0371667	0.0331667	0.0193333	0.0453333
765.54	0.0261667	0.0373333	0.0336667	0.0198333	0.046
765.86	0.0266667	0.0375	0.0341667	0.0208333	0.0475
766.17	0.0266667	0.0375	0.0341667	0.0215	0.0481667
766.48	0.027	0.0375	0.0341667	0.0216667	0.0486667
766.79	0.027	0.0373333	0.0335	0.0216667	0.0486667
767.11	0.0266667	0.0368333	0.0331667	0.0218333	0.0485
767.42	0.0268333	0.0366667	0.0325	0.0223333	0.0491667
767.73	0.0268333	0.0366667	0.0321667	0.0225	0.0493333
768.04	0.0266667	0.0366667	0.0318333	0.0223333	0.049
768.35	0.0266667	0.0363333	0.0313333	0.0221667	0.0488333
768.67	0.0265	0.036	0.0306667	0.0215	0.048
768.98	0.0261667	0.0355	0.0305	0.0215	0.0476667
769.29	0.026	0.0355	0.03	0.021	0.047
769.6	0.0258333	0.0348333	0.03	0.0206667	0.0465
769.91	0.0256667	0.0346667	0.0298333	0.0198333	0.0455
770.23	0.0258333	0.0343333	0.0296667	0.0195	0.0453333
770.54	0.0253333	0.0338333	0.0288333	0.0185	0.0438333
770.85	0.0253333	0.0333333	0.0288333	0.0178333	0.0431667
771.16	0.0253333	0.0325	0.028	0.0168333	0.0421667
771.47	0.0248333	0.0318333	0.0273333	0.0166667	0.0415
771.78	0.0248333	0.0313333	0.0273333	0.0165	0.0413333
772.1	0.0245	0.0311667	0.0271667	0.0163333	0.0408333
772.41	0.0245	0.0311667	0.0271667	0.0165	0.041
772.72	0.0243333	0.0308333	0.0271667	0.0163333	0.0406667
773.03	0.0245	0.031	0.0275	0.0168333	0.0413333
773.34	0.0243333	0.0308333	0.0276667	0.0171667	0.0415
773.65	0.0246667	0.0313333	0.028	0.0176667	0.0423333
773.96	0.0251667	0.0315	0.0283333	0.0183333	0.0435
774.28	0.025	0.0318333	0.0285	0.0186667	0.0436667
774.59	0.0251667	0.0323333	0.0286667	0.0188333	0.044
774.9	0.0251667	0.0328333	0.0286667	0.0193333	0.0445
775.21	0.0251667	0.033	0.029	0.0193333	0.0445
775.52	0.0253333	0.0335	0.0293333	0.0198333	0.0451667
775.83	0.0255	0.0335	0.0291667	0.0201667	0.0456667
776.14	0.0258333	0.0333333	0.0291667	0.0201667	0.046
776.45	0.0253333	0.0333333	0.0286667	0.0198333	0.0451667
776.76	0.0248333	0.0333333	0.0283333	0.0196667	0.0445
777.07	0.0246667	0.0333333	0.028	0.0193333	0.044
777.39	0.024	0.033	0.0273333	0.0188333	0.0428333
777.7	0.024	0.033	0.0273333	0.0188333	0.0428333
778.01	0.0238333	0.0331667	0.0273333	0.0186667	0.0425
778.32	0.0238333	0.033	0.0273333	0.0186667	0.0425
778.63	0.0238333	0.0328333	0.0273333	0.0186667	0.0425
778.94	0.0238333	0.0325	0.0271667	0.0181667	0.042
779.25	0.0238333	0.032	0.0265	0.018	0.0418333
779.56	0.0236667	0.032	0.0266667	0.0178333	0.0415
779.87	0.024	0.0318333	0.0266667	0.0178333	0.0418333
780.18	0.0243333	0.0313333	0.0265	0.018	0.0423333
780.49	0.0245	0.0311667	0.0266667	0.018	0.0425
780.8	0.0243333	0.0308333	0.0266667	0.018	0.0423333
781.11	0.0241667	0.0306667	0.0268333	0.0178333	0.042
781.42	0.0241667	0.0306667	0.0266667	0.0178333	0.042
781.73	0.0241667	0.0305	0.0263333	0.0173333	0.0415
782.04	0.024	0.0303333	0.0261667	0.0171667	0.0411667
782.35	0.0238333	0.0305	0.026	0.0171667	0.041
782.66	0.0243333	0.0305	0.026	0.0171667	0.0415
782.97	0.0241667	0.0301667	0.0258333	0.0168333	0.041
783.28	0.024	0.03	0.0255	0.0166667	0.0406667
783.59	0.024	0.0303333	0.0256667	0.0163333	0.0403333
783.9	0.024	0.0303333	0.0258333	0.0165	0.0405
784.21	0.0241667	0.0303333	0.0261667	0.0163333	0.0405
784.52	0.0243333	0.0303333	0.0261667	0.0165	0.0408333
784.83	0.0245	0.0305	0.0265	0.0166667	0.0411667
785.14	0.0245	0.0306667	0.0268333	0.017	0.0415
785.45	0.0248333	0.0306667	0.0273333	0.0175	0.0423333
785.76	0.0248333	0.0308333	0.0275	0.0178333	0.0426667
786.06	0.0248333	0.0315	0.028	0.0185	0.0433333
786.37	0.025	0.0316667	0.0281667	0.0185	0.0435
786.68	0.0248333	0.0318333	0.0288333	0.0191667	0.044
786.99	0.0246667	0.0318333	0.029	0.0195	0.0441667
787.3	0.0246667	0.0318333	0.029	0.0198333	0.0445
787.61	0.0245	0.0315	0.0283333	0.0195	0.044
787.92	0.0241667	0.0308333	0.0281667	0.019	0.0431667
788.23	0.024	0.03	0.0275	0.0185	0.0425
788.54	0.0235	0.0293333	0.0273333	0.0181667	0.0416667
788.85	0.0235	0.0285	0.0273333	0.0175	0.041
789.16	0.0235	0.0281667	0.0271667	0.0175	0.041
789.46	0.0235	0.0275	0.027	0.0171667	0.0406667
789.77	0.0235	0.0271667	0.0266667	0.0168333	0.0403333
790.08	0.0236667	0.0271667	0.0263333	0.0168333	0.0405
790.39	0.0233333	0.0268333	0.0263333	0.0163333	0.0396667
790.7	0.023	0.0263333	0.0263333	0.016	0.039
791.01	0.0233333	0.0263333	0.0261667	0.016	0.0393333
791.32	0.0231667	0.0261667	0.0261667	0.0165	0.0396667
791.62	0.0231667	0.0261667	0.026	0.0166667	0.0398333
791.93	0.0231667	0.0263333	0.0263333	0.0168333	0.04
792.24	0.0233333	0.0263333	0.0261667	0.0166667	0.04
792.55	0.0231667	0.026	0.0258333	0.0166667	0.0398333
792.86	0.0226667	0.0258333	0.0258333	0.0165	0.0391667
793.16	0.0226667	0.0253333	0.0258333	0.0165	0.0391667
793.47	0.0228333	0.0255	0.0261667	0.0168333	0.0396667
793.78	0.0228333	0.026	0.0265	0.0171667	0.04
794.09	0.023	0.0268333	0.0265	0.0173333	0.0403333
794.4	0.0231667	0.0271667	0.0266667	0.0176667	0.0408333
794.7	0.0235	0.0276667	0.027	0.0178333	0.0413333
795.01	0.0236667	0.0276667	0.027	0.0181667	0.0418333
795.32	0.0236667	0.0283333	0.027	0.0183333	0.042
795.63	0.0231667	0.0283333	0.027	0.0183333	0.0415
795.93	0.0231667	0.0286667	0.0268333	0.0183333	0.0415
796.24	0.0233333	0.0293333	0.0265	0.0183333	0.0416667
796.55	0.0233333	0.0298333	0.0266667	0.0186667	0.042
796.86	0.0231667	0.0296667	0.0261667	0.0183333	0.0415
797.16	0.023	0.0293333	0.026	0.0181667	0.0411667
797.47	0.0228333	0.0293333	0.0256667	0.0185	0.0413333
797.78	0.0231667	0.0286667	0.0255	0.0183333	0.0415
798.09	0.0233333	0.0288333	0.0255	0.0183333	0.0416667
798.39	0.0236667	0.0291667	0.0256667	0.0183333	0.042
798.7	0.024	0.0291667	0.0251667	0.018	0.042
799.01	0.0245	0.0293333	0.0253333	0.0181667	0.0426667
799.32	0.0243333	0.029	0.0246667	0.018	0.0423333
799.62	0.0243333	0.0281667	0.0243333	0.0176667	0.042
799.93	0.0241667	0.0275	0.0236667	0.0175	0.0416667
800.24	0.0243333	0.0271667	0.0235	0.0176667	0.042

## Sheet: Fig. 1d
Z‘/ohm	AuNPs	AuNPs/GO	GO+AuNPs	GO
490.4	554.9
431.7	679
603.3	826.1
675.6	1061
830.6	1229
930.7	1385
1095	1550
1296	1742
1572	1939
1918	2096
2316	2209
2733	2273
3161	2246
3565	2140
3920	1981
4211	1789
4440	1591
4613	1405
4744	1238
4842	1094
4914	969.3
4968	869.7
5009	794.8
5046	740.7
5084	703.7
5119	685.1
5151	691.6
5181	720.6
5211	771.3
5244	842.8
5280	936.5
5318	1053
5360	1195
5410	1367
5465	1573
5526	1823
5596	2113
5675	2456
5783	2847
5913	3316
6048	3923
6191	4663
6352	5565
6546	6639
6785	7914
7077	9406
7423	11110
7879	13220
8469	15790
834.4		1166
709.1		1260
1046		1606
1034		2142
1289		2458
1440		2682
1685		2956
1929		3360
2303		3890
2879		4413
3601		4976
4409		5587
5401		6062
6524		6356
7725		6424
8924		6259
10030		5915
10970		5452
11740		4921
12360		4374
12820		3841
13160		3356
13410		2927
13600		2578
13780		2288
13920		2040
14040		1852
14130		1724
14200		1666
14270		1649
14340		1668
14420		1731
14490		1838
14580		1997
14680		2203
14800		2459
14960		2637
15130		2818
15300		3192
15470		3748
15640		4474
15830		5320
16050		6309
16290		7466
16570		8837
16890		10450
17250		12300
17720		14600
18310		17410
860			1133
712.8			1307
1073			1554
1073			1931
1355			2265
1468			2532
1683			2863
1904			3291
2248			3827
2783			4359
3470			4948
4249			5605
5226			6150
6363			6527
7599			6682
8853			6598
10040			6317
11070			5872
11960			5350
12680			4790
13210			4212
13590			3682
13860			3207
14100			2802
14310			2445
14480			2160
14610			1969
14700			1831
14770			1758
14830			1735
14900			1750
14980			1807
15050			1909
15150			2058
15260			2256
15370			2513
15510			2687
15690			2861
15860			3234
16030			3796
16200			4535
16390			5397
16600			6407
16850			7588
17130			8985
17450			10630
17810			12520
18280			14870
18870			17730
361.1				2828
71.83				2918
537.1				4456
224.1				5105
447.4				6618
940.2				7616
1366				8907
1561				10250
1815				12140
4585				14300
7127				17150
7517				20810
8569				24830
10760				29200
14730				33790
20350				38070
27150				41860
34710				44730
43040				46290
51650				46220
59970				44220
67550				41050
73550				37090
78280				33560
82820				29980
86770				26050
89650				22670
91500				19550
92770				17020
93700				15050
94740				13730
95830				12750
96600				11870
97210				11270
97950				10830
98740				10500
99500				9775
100300				8933
101000				8761
101900				9135
102700				9919
103700				10850
104700				11850
105800				12890
107000				14000
108300				15250
109600				16600
111000				18080
112600				19750

## Sheet: Fig. 2
Wavelength/nm	Control	18μM	21μM	24μM	27μM	30μM
199.75	0.472	0.544	0.525	0.581	0.599	0.578
200.12	0.467	0.539	0.519	0.574	0.612	0.578
200.49	0.47	0.54	0.525	0.55	0.615	0.579
200.85	0.462	0.555	0.543	0.542	0.6	0.593
201.22	0.479	0.571	0.558	0.574	0.588	0.613
201.58	0.496	0.578	0.593	0.576	0.59	0.611
201.95	0.483	0.577	0.586	0.58	0.584	0.617
202.32	0.505	0.609	0.603	0.611	0.592	0.632
202.68	0.531	0.624	0.609	0.632	0.595	0.662
203.05	0.563	0.632	0.622	0.635	0.595	0.686
203.42	0.566	0.617	0.61	0.617	0.585	0.69
203.78	0.567	0.593	0.611	0.597	0.595	0.661
204.15	0.564	0.584	0.628	0.603	0.599	0.668
204.51	0.566	0.589	0.646	0.619	0.618	0.686
204.88	0.565	0.577	0.634	0.61	0.616	0.66
205.24	0.559	0.565	0.628	0.596	0.621	0.64
205.61	0.574	0.582	0.627	0.603	0.627	0.638
205.98	0.593	0.583	0.638	0.593	0.639	0.632
206.34	0.569	0.563	0.625	0.559	0.643	0.641
206.71	0.547	0.554	0.636	0.559	0.635	0.63
207.07	0.545	0.555	0.64	0.559	0.646	0.621
207.44	0.571	0.566	0.655	0.567	0.66	0.63
207.81	0.574	0.582	0.657	0.577	0.637	0.646
208.17	0.589	0.602	0.647	0.587	0.617	0.661
208.54	0.59	0.592	0.636	0.596	0.609	0.633
208.9	0.615	0.607	0.638	0.588	0.602	0.656
209.27	0.611	0.621	0.626	0.605	0.611	0.672
209.64	0.605	0.611	0.632	0.615	0.619	0.682
210	0.602	0.611	0.62	0.617	0.595	0.69
210.37	0.593	0.598	0.614	0.632	0.581	0.656
210.73	0.597	0.587	0.627	0.611	0.586	0.646
211.1	0.577	0.579	0.621	0.607	0.578	0.639
211.46	0.558	0.573	0.599	0.606	0.567	0.619
211.83	0.559	0.579	0.598	0.615	0.578	0.62
212.19	0.556	0.589	0.604	0.624	0.584	0.611
212.56	0.554	0.59	0.615	0.627	0.578	0.626
212.93	0.545	0.571	0.616	0.637	0.596	0.618
213.29	0.553	0.571	0.62	0.622	0.599	0.622
213.66	0.552	0.569	0.596	0.606	0.591	0.608
214.02	0.552	0.56	0.607	0.592	0.592	0.588
214.39	0.548	0.577	0.6	0.582	0.6	0.591
214.75	0.556	0.578	0.573	0.588	0.591	0.593
215.12	0.564	0.606	0.591	0.597	0.611	0.621
215.48	0.542	0.618	0.593	0.581	0.601	0.612
215.85	0.557	0.631	0.612	0.582	0.604	0.616
216.22	0.552	0.63	0.618	0.566	0.607	0.616
216.58	0.536	0.618	0.601	0.546	0.6	0.61
216.95	0.542	0.622	0.592	0.545	0.595	0.606
217.31	0.54	0.634	0.612	0.553	0.594	0.603
217.68	0.539	0.636	0.628	0.55	0.581	0.602
218.04	0.55	0.674	0.617	0.583	0.598	0.626
218.41	0.575	0.676	0.635	0.597	0.597	0.658
218.77	0.598	0.687	0.647	0.614	0.604	0.673
219.14	0.604	0.658	0.639	0.617	0.596	0.652
219.5	0.617	0.639	0.653	0.638	0.61	0.668
219.87	0.6	0.638	0.632	0.629	0.615	0.647
220.23	0.613	0.641	0.635	0.639	0.632	0.647
220.6	0.629	0.675	0.645	0.673	0.64	0.648
220.97	0.628	0.692	0.647	0.686	0.655	0.658
221.33	0.643	0.69	0.651	0.702	0.657	0.672
221.7	0.64	0.698	0.646	0.712	0.665	0.676
222.06	0.649	0.695	0.672	0.722	0.677	0.682
222.43	0.633	0.691	0.663	0.715	0.669	0.667
222.79	0.613	0.689	0.675	0.696	0.69	0.662
223.16	0.621	0.696	0.666	0.693	0.711	0.681
223.52	0.628	0.706	0.673	0.682	0.703	0.697
223.89	0.641	0.702	0.688	0.71	0.72	0.734
224.25	0.659	0.712	0.701	0.728	0.733	0.74
224.62	0.667	0.692	0.708	0.7	0.745	0.737
224.98	0.684	0.696	0.722	0.715	0.741	0.755
225.35	0.683	0.705	0.716	0.716	0.766	0.753
225.71	0.691	0.703	0.735	0.71	0.778	0.775
226.08	0.682	0.696	0.734	0.706	0.782	0.782
226.44	0.687	0.713	0.76	0.723	0.8	0.791
226.81	0.699	0.732	0.78	0.756	0.8	0.82
227.17	0.708	0.742	0.805	0.778	0.791	0.829
227.54	0.722	0.769	0.824	0.81	0.838	0.841
227.9	0.73	0.774	0.807	0.8	0.831	0.836
228.27	0.744	0.786	0.812	0.806	0.825	0.861
228.63	0.763	0.812	0.828	0.85	0.839	0.894
229	0.78	0.817	0.855	0.852	0.858	0.89
229.36	0.807	0.834	0.887	0.877	0.868	0.919
229.73	0.844	0.863	0.914	0.93	0.902	0.928
230.09	0.881	0.898	0.936	0.957	0.919	0.955
230.46	0.908	0.918	0.969	0.984	0.941	0.986
230.82	0.935	0.949	0.979	0.997	0.975	1.001
231.19	0.959	0.976	0.991	1.014	1.005	1.024
231.55	0.982	0.991	0.99	1.032	1.007	1.032
231.92	1.02	1.039	1.043	1.068	1.049	1.073
232.28	1.038	1.069	1.077	1.107	1.096	1.098
232.64	1.074	1.115	1.127	1.144	1.134	1.145
233.01	1.095	1.17	1.169	1.192	1.178	1.195
233.37	1.108	1.192	1.178	1.21	1.212	1.209
233.74	1.13	1.223	1.2	1.231	1.249	1.243
234.1	1.151	1.244	1.229	1.255	1.278	1.269
234.47	1.188	1.264	1.231	1.27	1.302	1.279
234.83	1.207	1.289	1.253	1.301	1.313	1.292
235.2	1.236	1.32	1.293	1.34	1.339	1.327
235.56	1.262	1.346	1.326	1.356	1.38	1.357
235.93	1.287	1.362	1.357	1.373	1.407	1.39
236.29	1.309	1.373	1.385	1.387	1.42	1.407
236.66	1.318	1.377	1.387	1.388	1.436	1.398
237.02	1.338	1.39	1.395	1.399	1.452	1.409
237.38	1.37	1.411	1.42	1.421	1.468	1.434
237.75	1.388	1.434	1.449	1.443	1.479	1.455
238.11	1.402	1.447	1.46	1.455	1.493	1.477
238.48	1.413	1.466	1.475	1.473	1.51	1.494
238.84	1.434	1.474	1.488	1.483	1.511	1.515
239.21	1.45	1.488	1.503	1.503	1.528	1.534
239.57	1.465	1.506	1.529	1.523	1.538	1.548
239.94	1.483	1.522	1.537	1.538	1.539	1.554
240.3	1.503	1.541	1.537	1.552	1.551	1.572
240.66	1.523	1.564	1.56	1.572	1.563	1.594
241.03	1.537	1.575	1.572	1.581	1.579	1.605
241.39	1.547	1.589	1.585	1.589	1.577	1.611
241.76	1.557	1.596	1.584	1.591	1.586	1.611
242.12	1.567	1.601	1.598	1.602	1.597	1.619
242.49	1.573	1.601	1.609	1.61	1.601	1.626
242.85	1.576	1.607	1.616	1.618	1.613	1.627
243.21	1.58	1.611	1.624	1.621	1.613	1.626
243.58	1.587	1.613	1.624	1.626	1.616	1.63
243.94	1.589	1.615	1.63	1.635	1.627	1.63
244.31	1.59	1.615	1.643	1.637	1.629	1.634
244.67	1.595	1.612	1.643	1.638	1.631	1.635
245.03	1.604	1.617	1.649	1.647	1.632	1.639
245.4	1.612	1.621	1.656	1.652	1.645	1.649
245.76	1.614	1.623	1.659	1.654	1.642	1.661
246.13	1.624	1.629	1.658	1.657	1.642	1.663
246.49	1.631	1.638	1.663	1.661	1.647	1.67
246.86	1.638	1.646	1.669	1.668	1.651	1.678
247.22	1.643	1.65	1.669	1.662	1.654	1.675
247.58	1.646	1.652	1.67	1.665	1.658	1.679
247.95	1.648	1.659	1.669	1.665	1.658	1.684
248.31	1.649	1.66	1.665	1.664	1.658	1.681
248.68	1.647	1.661	1.662	1.662	1.658	1.681
249.04	1.645	1.663	1.662	1.66	1.658	1.687
249.4	1.641	1.664	1.66	1.659	1.655	1.687
249.77	1.64	1.66	1.659	1.655	1.657	1.684
250.13	1.636	1.658	1.66	1.654	1.66	1.682
250.49	1.638	1.66	1.657	1.653	1.661	1.682
250.86	1.633	1.655	1.655	1.65	1.663	1.68
251.22	1.631	1.654	1.654	1.653	1.662	1.683
251.59	1.632	1.654	1.656	1.653	1.661	1.682
251.95	1.631	1.648	1.654	1.653	1.66	1.681
252.31	1.632	1.649	1.655	1.653	1.661	1.682
252.68	1.631	1.649	1.654	1.653	1.661	1.682
253.04	1.627	1.644	1.649	1.653	1.658	1.675
253.4	1.625	1.64	1.647	1.651	1.656	1.672
253.77	1.626	1.637	1.642	1.651	1.653	1.667
254.13	1.624	1.636	1.641	1.647	1.649	1.662
254.5	1.619	1.632	1.64	1.644	1.647	1.658
254.86	1.62	1.629	1.635	1.64	1.641	1.653
255.22	1.617	1.624	1.633	1.636	1.641	1.649
255.59	1.611	1.619	1.627	1.627	1.634	1.645
255.95	1.606	1.615	1.623	1.62	1.629	1.64
256.31	1.602	1.609	1.618	1.617	1.624	1.632
256.68	1.598	1.606	1.615	1.612	1.62	1.628
257.04	1.596	1.602	1.614	1.609	1.616	1.627
257.4	1.595	1.598	1.611	1.604	1.611	1.623
257.77	1.589	1.593	1.608	1.6	1.605	1.616
258.13	1.587	1.592	1.605	1.598	1.602	1.613
258.49	1.584	1.589	1.601	1.598	1.597	1.61
258.86	1.581	1.585	1.6	1.595	1.594	1.609
259.22	1.578	1.58	1.597	1.593	1.59	1.606
259.59	1.573	1.576	1.59	1.589	1.587	1.601
259.95	1.571	1.573	1.587	1.587	1.583	1.597
260.31	1.569	1.569	1.584	1.583	1.579	1.596
260.68	1.566	1.564	1.581	1.581	1.574	1.592
261.04	1.558	1.559	1.575	1.575	1.569	1.588
261.4	1.551	1.555	1.568	1.57	1.564	1.581
261.77	1.547	1.55	1.565	1.566	1.561	1.58
262.13	1.542	1.543	1.558	1.559	1.557	1.576
262.49	1.534	1.536	1.553	1.551	1.552	1.569
262.85	1.529	1.532	1.547	1.546	1.547	1.563
263.22	1.523	1.529	1.543	1.54	1.542	1.559
263.58	1.52	1.526	1.541	1.536	1.537	1.555
263.94	1.515	1.52	1.536	1.531	1.532	1.551
264.31	1.508	1.515	1.53	1.526	1.524	1.545
264.67	1.502	1.51	1.525	1.52	1.52	1.539
265.03	1.498	1.505	1.521	1.515	1.515	1.534
265.4	1.494	1.501	1.518	1.51	1.512	1.53
265.76	1.49	1.499	1.515	1.506	1.507	1.525
266.12	1.483	1.493	1.509	1.501	1.502	1.521
266.49	1.479	1.489	1.501	1.496	1.496	1.516
266.85	1.475	1.483	1.495	1.49	1.49	1.511
267.21	1.469	1.477	1.488	1.484	1.483	1.505
267.58	1.464	1.473	1.483	1.479	1.478	1.498
267.94	1.457	1.469	1.477	1.471	1.473	1.492
268.3	1.451	1.463	1.471	1.463	1.468	1.486
268.66	1.446	1.457	1.465	1.457	1.463	1.481
269.03	1.442	1.452	1.459	1.45	1.457	1.475
269.39	1.435	1.444	1.453	1.444	1.45	1.468
269.75	1.43	1.438	1.447	1.437	1.445	1.463
270.12	1.425	1.434	1.442	1.431	1.439	1.456
270.48	1.42	1.428	1.437	1.426	1.435	1.45
270.84	1.413	1.423	1.433	1.42	1.429	1.445
271.2	1.407	1.417	1.428	1.414	1.424	1.438
271.57	1.401	1.411	1.422	1.409	1.419	1.433
271.93	1.397	1.404	1.415	1.404	1.414	1.428
272.29	1.393	1.4	1.411	1.4	1.409	1.424
272.65	1.387	1.395	1.406	1.396	1.404	1.418
273.02	1.381	1.39	1.4	1.391	1.398	1.413
273.38	1.377	1.386	1.396	1.387	1.395	1.409
273.74	1.371	1.381	1.39	1.384	1.39	1.404
274.11	1.366	1.376	1.386	1.379	1.385	1.4
274.47	1.361	1.371	1.382	1.374	1.381	1.396
274.83	1.357	1.366	1.379	1.369	1.376	1.391
275.19	1.352	1.362	1.375	1.365	1.371	1.388
275.56	1.347	1.358	1.371	1.361	1.367	1.384
275.92	1.342	1.353	1.367	1.357	1.363	1.38
276.28	1.337	1.348	1.363	1.352	1.358	1.375
276.64	1.334	1.344	1.358	1.349	1.354	1.372
277.01	1.331	1.341	1.355	1.346	1.35	1.369
277.37	1.327	1.337	1.351	1.342	1.346	1.365
277.73	1.323	1.333	1.347	1.338	1.342	1.361
278.09	1.319	1.329	1.343	1.335	1.338	1.357
278.46	1.316	1.325	1.339	1.331	1.333	1.352
278.82	1.313	1.322	1.334	1.327	1.33	1.348
279.18	1.309	1.317	1.33	1.324	1.326	1.344
279.54	1.306	1.314	1.326	1.32	1.323	1.34
279.9	1.302	1.31	1.323	1.317	1.319	1.336
280.27	1.298	1.306	1.319	1.313	1.316	1.332
280.63	1.295	1.303	1.317	1.309	1.312	1.329
280.99	1.291	1.3	1.313	1.304	1.308	1.324
281.35	1.288	1.296	1.309	1.301	1.305	1.321
281.72	1.284	1.292	1.306	1.296	1.301	1.317
282.08	1.282	1.29	1.303	1.293	1.297	1.314
282.44	1.278	1.287	1.299	1.29	1.295	1.311
282.8	1.273	1.283	1.295	1.287	1.291	1.307
283.16	1.271	1.28	1.292	1.284	1.289	1.305
283.53	1.267	1.277	1.288	1.279	1.285	1.302
283.89	1.265	1.275	1.287	1.276	1.282	1.299
284.25	1.263	1.272	1.284	1.274	1.279	1.297
284.61	1.26	1.269	1.281	1.272	1.277	1.294
284.98	1.257	1.266	1.278	1.27	1.273	1.292
285.34	1.253	1.263	1.275	1.266	1.271	1.288
285.7	1.25	1.26	1.271	1.264	1.268	1.285
286.06	1.247	1.258	1.269	1.261	1.266	1.282
286.42	1.245	1.255	1.266	1.259	1.263	1.28
286.79	1.243	1.253	1.264	1.257	1.26	1.277
287.15	1.24	1.25	1.261	1.254	1.257	1.276
287.51	1.239	1.247	1.259	1.252	1.255	1.273
287.87	1.236	1.244	1.256	1.25	1.253	1.27
288.23	1.233	1.242	1.253	1.247	1.251	1.267
288.59	1.23	1.238	1.251	1.243	1.248	1.264
288.96	1.229	1.236	1.248	1.241	1.246	1.261
289.32	1.226	1.233	1.246	1.239	1.243	1.26
289.68	1.223	1.231	1.243	1.235	1.24	1.257
290.04	1.22	1.228	1.24	1.232	1.237	1.254
290.4	1.218	1.226	1.237	1.229	1.235	1.251
290.77	1.216	1.223	1.235	1.227	1.232	1.248
291.13	1.213	1.221	1.233	1.224	1.23	1.246
291.49	1.211	1.218	1.231	1.222	1.227	1.243
291.85	1.209	1.216	1.228	1.219	1.224	1.241
292.21	1.207	1.213	1.225	1.216	1.222	1.239
292.57	1.204	1.21	1.221	1.214	1.219	1.236
292.94	1.202	1.209	1.219	1.212	1.217	1.234
293.3	1.2	1.207	1.216	1.21	1.215	1.231
293.66	1.199	1.205	1.214	1.209	1.213	1.229
294.02	1.197	1.204	1.212	1.207	1.211	1.227
294.38	1.195	1.202	1.21	1.205	1.209	1.225
294.74	1.193	1.199	1.209	1.202	1.207	1.223
295.1	1.19	1.197	1.206	1.199	1.204	1.22
295.47	1.188	1.194	1.203	1.197	1.201	1.218
295.83	1.185	1.192	1.201	1.194	1.2	1.216
296.19	1.182	1.19	1.199	1.192	1.197	1.212
296.55	1.18	1.189	1.198	1.189	1.195	1.21
296.91	1.177	1.186	1.195	1.188	1.193	1.208
297.27	1.175	1.184	1.193	1.185	1.192	1.206
297.63	1.173	1.182	1.191	1.183	1.189	1.204
298	1.171	1.179	1.189	1.181	1.187	1.201
298.36	1.168	1.176	1.187	1.178	1.186	1.199
298.72	1.165	1.175	1.184	1.176	1.183	1.197
299.08	1.163	1.172	1.182	1.174	1.181	1.194
299.44	1.16	1.17	1.18	1.172	1.178	1.192
299.8	1.159	1.168	1.178	1.17	1.176	1.189
300.16	1.158	1.167	1.177	1.168	1.174	1.187
300.52	1.157	1.164	1.175	1.166	1.172	1.186
300.88	1.155	1.161	1.173	1.164	1.169	1.184
301.25	1.152	1.159	1.171	1.161	1.167	1.181
301.61	1.15	1.156	1.168	1.158	1.164	1.178
301.97	1.147	1.154	1.166	1.155	1.161	1.175
302.33	1.144	1.152	1.163	1.153	1.159	1.172
302.69	1.142	1.15	1.161	1.151	1.157	1.169
303.05	1.14	1.148	1.159	1.149	1.155	1.168
303.41	1.138	1.146	1.157	1.147	1.153	1.165
303.77	1.136	1.144	1.154	1.145	1.151	1.164
304.13	1.133	1.142	1.151	1.143	1.149	1.162
304.5	1.13	1.139	1.147	1.14	1.146	1.159
304.86	1.128	1.137	1.145	1.138	1.143	1.156
305.22	1.125	1.134	1.142	1.135	1.14	1.154
305.58	1.123	1.132	1.139	1.133	1.138	1.151
305.94	1.121	1.13	1.137	1.131	1.136	1.15
306.3	1.119	1.127	1.135	1.128	1.133	1.148
306.66	1.117	1.125	1.132	1.126	1.131	1.146
307.02	1.115	1.123	1.129	1.124	1.128	1.143
307.38	1.112	1.119	1.126	1.12	1.125	1.139
307.74	1.109	1.116	1.123	1.117	1.122	1.136
308.1	1.106	1.114	1.12	1.115	1.12	1.133
308.46	1.104	1.112	1.119	1.112	1.117	1.131
308.82	1.101	1.108	1.116	1.11	1.114	1.128
309.19	1.098	1.105	1.113	1.108	1.112	1.125
309.55	1.096	1.102	1.111	1.105	1.109	1.122
309.91	1.093	1.098	1.108	1.102	1.106	1.12
310.27	1.09	1.096	1.105	1.099	1.103	1.117
310.63	1.086	1.093	1.102	1.097	1.1	1.114
310.99	1.083	1.089	1.099	1.093	1.098	1.111
311.35	1.081	1.087	1.097	1.091	1.095	1.109
311.71	1.078	1.084	1.094	1.089	1.092	1.106
312.07	1.075	1.081	1.091	1.086	1.089	1.104
312.43	1.073	1.078	1.087	1.083	1.086	1.101
312.79	1.07	1.075	1.084	1.08	1.083	1.098
313.15	1.068	1.072	1.081	1.077	1.079	1.096
313.51	1.065	1.07	1.079	1.074	1.077	1.094
313.87	1.062	1.068	1.076	1.071	1.074	1.091
314.23	1.059	1.065	1.072	1.069	1.072	1.089
314.59	1.056	1.063	1.07	1.066	1.068	1.086
314.95	1.054	1.061	1.068	1.064	1.066	1.084
315.31	1.051	1.058	1.065	1.061	1.064	1.082
315.67	1.049	1.056	1.064	1.059	1.062	1.079
316.03	1.047	1.054	1.062	1.056	1.059	1.077
316.39	1.044	1.052	1.059	1.054	1.057	1.074
316.75	1.041	1.049	1.057	1.051	1.055	1.07
317.11	1.039	1.046	1.055	1.048	1.052	1.067
317.47	1.037	1.043	1.052	1.045	1.049	1.064
317.83	1.034	1.04	1.05	1.043	1.047	1.062
318.19	1.031	1.038	1.048	1.041	1.044	1.059
318.55	1.029	1.035	1.045	1.037	1.042	1.056
318.91	1.027	1.031	1.042	1.034	1.039	1.053
319.27	1.025	1.029	1.039	1.031	1.036	1.05
319.63	1.022	1.026	1.035	1.028	1.033	1.047
319.99	1.019	1.022	1.032	1.026	1.031	1.044
320.35	1.017	1.02	1.03	1.023	1.029	1.042
320.71	1.014	1.018	1.027	1.021	1.026	1.039
321.07	1.012	1.015	1.024	1.018	1.023	1.036
321.43	1.009	1.012	1.022	1.015	1.021	1.034
321.79	1.005	1.01	1.019	1.012	1.018	1.031
322.15	1.003	1.008	1.016	1.01	1.015	1.028
322.51	1	1.005	1.014	1.007	1.013	1.026
322.87	0.997	1.003	1.011	1.004	1.009	1.023
323.23	0.993	0.999	1.008	1.002	1.006	1.019
323.59	0.991	0.997	1.005	1	1.004	1.017
323.95	0.988	0.995	1.002	0.998	1.001	1.014
324.31	0.985	0.992	1	0.995	0.999	1.011
324.67	0.983	0.99	0.997	0.992	0.996	1.008
325.03	0.98	0.987	0.995	0.99	0.993	1.006
325.39	0.978	0.985	0.991	0.987	0.99	1.003
325.75	0.976	0.982	0.989	0.985	0.989	1.001
326.11	0.974	0.979	0.986	0.982	0.986	0.998
326.47	0.972	0.976	0.983	0.979	0.983	0.996
326.83	0.969	0.974	0.982	0.977	0.98	0.994
327.19	0.967	0.971	0.979	0.974	0.979	0.992
327.55	0.965	0.969	0.977	0.971	0.976	0.989
327.91	0.962	0.966	0.975	0.968	0.973	0.986
328.27	0.959	0.963	0.972	0.966	0.969	0.983
328.63	0.957	0.96	0.97	0.963	0.966	0.981
328.99	0.954	0.957	0.967	0.96	0.964	0.978
329.35	0.951	0.954	0.964	0.958	0.961	0.975
329.71	0.948	0.952	0.963	0.955	0.959	0.973
330.07	0.945	0.949	0.96	0.952	0.957	0.971
330.42	0.943	0.947	0.957	0.95	0.954	0.968
330.78	0.94	0.944	0.955	0.947	0.952	0.965
331.14	0.938	0.942	0.952	0.944	0.949	0.963
331.5	0.935	0.939	0.949	0.942	0.947	0.96
331.86	0.933	0.937	0.947	0.941	0.945	0.958
332.22	0.93	0.934	0.944	0.938	0.943	0.955
332.58	0.928	0.932	0.942	0.935	0.941	0.953
332.94	0.925	0.929	0.94	0.933	0.938	0.95
333.3	0.923	0.927	0.937	0.931	0.935	0.948
333.66	0.92	0.924	0.934	0.928	0.932	0.945
334.02	0.918	0.923	0.931	0.926	0.93	0.943
334.38	0.915	0.92	0.928	0.923	0.927	0.941
334.73	0.912	0.917	0.926	0.921	0.925	0.938
335.09	0.91	0.915	0.924	0.919	0.922	0.936
335.45	0.908	0.913	0.922	0.916	0.92	0.934
335.81	0.906	0.911	0.919	0.913	0.918	0.932
336.17	0.903	0.908	0.917	0.911	0.916	0.93
336.53	0.901	0.906	0.914	0.909	0.913	0.927
336.89	0.899	0.904	0.913	0.907	0.911	0.925
337.25	0.896	0.902	0.91	0.905	0.909	0.923
337.61	0.894	0.9	0.908	0.902	0.907	0.92
337.97	0.892	0.897	0.906	0.9	0.906	0.918
338.32	0.891	0.896	0.904	0.897	0.904	0.917
338.68	0.888	0.893	0.903	0.895	0.901	0.914
339.04	0.886	0.891	0.9	0.893	0.899	0.911
339.4	0.884	0.89	0.898	0.891	0.896	0.909
339.76	0.881	0.888	0.896	0.89	0.894	0.907
340.12	0.879	0.887	0.894	0.887	0.892	0.906
340.48	0.877	0.885	0.892	0.885	0.89	0.904
340.84	0.876	0.883	0.89	0.883	0.888	0.903
341.19	0.874	0.88	0.889	0.882	0.886	0.901
341.55	0.873	0.879	0.887	0.88	0.884	0.9
341.91	0.871	0.877	0.884	0.879	0.882	0.897
342.27	0.869	0.875	0.883	0.878	0.881	0.895
342.63	0.868	0.873	0.881	0.876	0.879	0.894
342.99	0.866	0.872	0.879	0.873	0.877	0.892
343.35	0.865	0.869	0.877	0.872	0.876	0.891
343.7	0.863	0.867	0.875	0.87	0.875	0.89
344.06	0.861	0.865	0.873	0.868	0.873	0.888
344.42	0.859	0.864	0.872	0.866	0.872	0.886
344.78	0.857	0.862	0.87	0.864	0.87	0.884
345.14	0.856	0.861	0.869	0.862	0.868	0.882
345.5	0.854	0.859	0.867	0.86	0.867	0.88
345.85	0.852	0.857	0.865	0.859	0.865	0.878
346.21	0.85	0.855	0.863	0.857	0.862	0.876
346.57	0.849	0.853	0.861	0.856	0.861	0.875
346.93	0.847	0.852	0.859	0.854	0.859	0.873
347.29	0.846	0.851	0.858	0.853	0.858	0.871
347.65	0.845	0.849	0.857	0.851	0.856	0.87
348	0.844	0.848	0.855	0.85	0.855	0.868
348.36	0.843	0.847	0.854	0.849	0.853	0.867
348.72	0.841	0.846	0.852	0.847	0.851	0.865
349.08	0.84	0.844	0.85	0.847	0.849	0.864
349.44	0.838	0.843	0.849	0.846	0.847	0.863
349.79	0.837	0.842	0.848	0.844	0.846	0.862
350.15	0.836	0.841	0.847	0.843	0.845	0.861
350.51	0.834	0.839	0.846	0.841	0.843	0.859
350.87	0.832	0.838	0.844	0.84	0.841	0.857
351.23	0.831	0.836	0.842	0.838	0.84	0.856
351.58	0.829	0.834	0.841	0.837	0.838	0.853
351.94	0.827	0.833	0.839	0.835	0.837	0.852
352.3	0.825	0.831	0.838	0.833	0.836	0.85
352.66	0.823	0.829	0.836	0.832	0.834	0.849
353.02	0.821	0.827	0.835	0.83	0.833	0.847
353.37	0.82	0.826	0.833	0.828	0.832	0.846
353.73	0.819	0.824	0.832	0.826	0.83	0.843
354.09	0.818	0.823	0.83	0.825	0.829	0.842
354.45	0.816	0.822	0.829	0.824	0.828	0.841
354.81	0.816	0.82	0.828	0.823	0.826	0.84
355.16	0.814	0.818	0.826	0.821	0.825	0.839
355.52	0.813	0.817	0.824	0.82	0.823	0.837
355.88	0.812	0.816	0.823	0.819	0.822	0.836
356.24	0.811	0.814	0.821	0.818	0.821	0.835
356.59	0.809	0.813	0.82	0.818	0.82	0.833
356.95	0.808	0.811	0.819	0.816	0.818	0.832
357.31	0.807	0.81	0.818	0.815	0.817	0.831
357.67	0.806	0.809	0.816	0.814	0.816	0.829
358.02	0.804	0.807	0.815	0.812	0.814	0.828
358.38	0.802	0.805	0.814	0.81	0.813	0.826
358.74	0.801	0.804	0.813	0.808	0.812	0.825
359.1	0.801	0.803	0.812	0.806	0.81	0.824
359.45	0.799	0.802	0.811	0.805	0.809	0.823
359.81	0.798	0.801	0.81	0.804	0.808	0.822
360.17	0.796	0.8	0.808	0.802	0.806	0.821
360.53	0.795	0.798	0.807	0.801	0.805	0.819
360.88	0.793	0.797	0.805	0.8	0.804	0.818
361.24	0.792	0.796	0.803	0.798	0.802	0.816
361.6	0.79	0.794	0.802	0.797	0.801	0.815
361.95	0.79	0.793	0.801	0.796	0.8	0.813
362.31	0.788	0.792	0.799	0.795	0.799	0.812
362.67	0.787	0.791	0.798	0.794	0.797	0.811
363.03	0.785	0.79	0.796	0.793	0.796	0.809
363.38	0.783	0.789	0.795	0.791	0.794	0.807
363.74	0.782	0.788	0.793	0.791	0.793	0.806
364.1	0.781	0.786	0.792	0.789	0.792	0.804
364.45	0.779	0.785	0.79	0.787	0.791	0.803
364.81	0.778	0.783	0.79	0.786	0.79	0.802
365.17	0.777	0.782	0.789	0.785	0.788	0.801
365.53	0.774	0.781	0.788	0.783	0.787	0.8
365.88	0.773	0.78	0.786	0.782	0.785	0.799
366.24	0.771	0.779	0.784	0.78	0.783	0.797
366.6	0.77	0.777	0.783	0.778	0.782	0.796
366.95	0.768	0.775	0.781	0.777	0.78	0.794
367.31	0.767	0.773	0.78	0.776	0.779	0.793
367.67	0.766	0.771	0.779	0.774	0.777	0.791
368.02	0.765	0.77	0.777	0.773	0.776	0.791
368.38	0.763	0.769	0.776	0.772	0.774	0.79
368.74	0.761	0.767	0.775	0.77	0.773	0.788
369.09	0.76	0.766	0.773	0.768	0.771	0.787
369.45	0.759	0.764	0.772	0.767	0.77	0.785
369.81	0.757	0.763	0.77	0.765	0.768	0.784
370.16	0.756	0.761	0.769	0.763	0.767	0.782
370.52	0.754	0.76	0.768	0.762	0.765	0.781
370.88	0.753	0.759	0.766	0.76	0.763	0.78
371.23	0.751	0.757	0.765	0.758	0.761	0.778
371.59	0.75	0.756	0.763	0.757	0.76	0.777
371.95	0.748	0.755	0.762	0.755	0.759	0.775
372.3	0.747	0.753	0.76	0.753	0.758	0.773
372.66	0.745	0.752	0.759	0.753	0.757	0.772
373.02	0.744	0.75	0.757	0.752	0.756	0.77
373.37	0.742	0.748	0.755	0.75	0.754	0.768
373.73	0.741	0.747	0.754	0.748	0.753	0.767
374.09	0.74	0.745	0.753	0.747	0.751	0.765
374.44	0.738	0.743	0.752	0.746	0.75	0.763
374.8	0.737	0.741	0.75	0.744	0.749	0.762
375.16	0.735	0.74	0.749	0.743	0.748	0.76
375.51	0.733	0.739	0.748	0.742	0.746	0.759
375.87	0.732	0.737	0.746	0.741	0.744	0.757
376.22	0.73	0.736	0.745	0.739	0.743	0.756
376.58	0.729	0.735	0.743	0.737	0.741	0.754
376.94	0.728	0.734	0.742	0.736	0.74	0.753
377.29	0.727	0.733	0.741	0.735	0.738	0.752
377.65	0.725	0.732	0.739	0.733	0.737	0.75
378.01	0.724	0.731	0.737	0.732	0.735	0.749
378.36	0.722	0.729	0.736	0.731	0.734	0.748
378.72	0.72	0.728	0.734	0.729	0.732	0.746
379.07	0.719	0.727	0.733	0.727	0.731	0.745
379.43	0.718	0.725	0.732	0.725	0.73	0.744
379.79	0.717	0.724	0.731	0.724	0.728	0.743
380.14	0.715	0.722	0.729	0.722	0.727	0.741
380.5	0.714	0.721	0.728	0.721	0.726	0.74
380.85	0.713	0.719	0.726	0.72	0.724	0.738
381.21	0.711	0.718	0.725	0.719	0.723	0.737
381.57	0.71	0.717	0.724	0.718	0.722	0.736
381.92	0.708	0.715	0.723	0.717	0.721	0.734
382.28	0.707	0.714	0.721	0.715	0.719	0.733
382.63	0.706	0.713	0.72	0.714	0.718	0.732
382.99	0.705	0.711	0.718	0.712	0.717	0.731
383.34	0.704	0.709	0.716	0.711	0.716	0.729
383.7	0.702	0.708	0.714	0.71	0.715	0.728
384.06	0.701	0.706	0.713	0.709	0.713	0.726
384.41	0.7	0.704	0.711	0.708	0.711	0.724
384.77	0.699	0.703	0.71	0.706	0.71	0.723
385.12	0.697	0.701	0.708	0.705	0.708	0.722
385.48	0.696	0.7	0.707	0.704	0.706	0.72
385.83	0.696	0.699	0.705	0.702	0.705	0.719
386.19	0.695	0.697	0.704	0.701	0.704	0.718
386.54	0.693	0.695	0.703	0.699	0.702	0.716
386.9	0.692	0.695	0.702	0.698	0.701	0.715
387.26	0.69	0.693	0.7	0.696	0.699	0.713
387.61	0.689	0.692	0.699	0.695	0.698	0.712
387.97	0.687	0.691	0.698	0.693	0.697	0.711
388.32	0.686	0.69	0.696	0.692	0.695	0.71
388.68	0.685	0.689	0.695	0.691	0.694	0.709
389.03	0.683	0.688	0.694	0.689	0.693	0.707
389.39	0.682	0.687	0.692	0.687	0.691	0.706
389.74	0.68	0.685	0.691	0.686	0.69	0.704
390.1	0.679	0.684	0.69	0.685	0.689	0.703
390.45	0.678	0.683	0.689	0.684	0.688	0.703
390.81	0.678	0.682	0.689	0.684	0.687	0.702
391.16	0.676	0.681	0.687	0.683	0.686	0.7
391.52	0.675	0.68	0.687	0.682	0.685	0.699
391.87	0.674	0.679	0.686	0.68	0.684	0.697
392.23	0.673	0.678	0.685	0.679	0.683	0.696
392.58	0.671	0.677	0.684	0.678	0.682	0.695
392.94	0.67	0.675	0.683	0.677	0.68	0.694
393.29	0.669	0.674	0.681	0.676	0.679	0.693
393.65	0.668	0.672	0.68	0.675	0.678	0.692
394	0.667	0.671	0.678	0.674	0.677	0.69
394.36	0.665	0.669	0.676	0.672	0.676	0.688
394.71	0.663	0.668	0.674	0.671	0.674	0.686
395.07	0.662	0.666	0.673	0.669	0.672	0.685
395.42	0.661	0.665	0.672	0.668	0.671	0.684
395.78	0.66	0.664	0.671	0.667	0.67	0.683
396.13	0.659	0.663	0.67	0.666	0.669	0.681
396.49	0.658	0.662	0.668	0.665	0.668	0.68
396.84	0.657	0.661	0.668	0.664	0.667	0.679
397.2	0.656	0.66	0.667	0.664	0.666	0.678
397.55	0.654	0.659	0.666	0.662	0.665	0.677
397.91	0.654	0.657	0.666	0.661	0.664	0.676
398.26	0.653	0.657	0.665	0.66	0.663	0.675
398.62	0.651	0.655	0.663	0.658	0.661	0.674
398.97	0.65	0.655	0.662	0.657	0.66	0.673
399.32	0.649	0.653	0.661	0.655	0.659	0.673
399.68	0.647	0.652	0.659	0.654	0.658	0.671
400.03	0.646	0.651	0.658	0.653	0.657	0.67
400.39	0.645	0.65	0.656	0.652	0.655	0.669
400.74	0.643	0.648	0.655	0.65	0.654	0.667
401.1	0.642	0.647	0.653	0.649	0.652	0.666
401.45	0.641	0.646	0.652	0.648	0.651	0.665
401.81	0.64	0.645	0.65	0.647	0.65	0.664
402.16	0.639	0.644	0.65	0.647	0.649	0.664
402.51	0.639	0.643	0.649	0.646	0.649	0.664
402.87	0.638	0.641	0.648	0.645	0.647	0.662
403.22	0.637	0.64	0.647	0.645	0.647	0.661
403.58	0.637	0.638	0.646	0.643	0.645	0.66
403.93	0.636	0.637	0.645	0.642	0.644	0.659
404.29	0.635	0.637	0.644	0.642	0.643	0.658
404.64	0.634	0.635	0.644	0.641	0.643	0.657
404.99	0.633	0.635	0.643	0.64	0.641	0.656
405.35	0.632	0.634	0.642	0.638	0.64	0.655
405.7	0.631	0.633	0.641	0.637	0.639	0.654
406.06	0.629	0.633	0.64	0.636	0.638	0.652
406.41	0.628	0.632	0.639	0.635	0.636	0.651
406.76	0.627	0.631	0.638	0.634	0.636	0.65
407.12	0.626	0.63	0.637	0.633	0.634	0.65
407.47	0.625	0.629	0.636	0.633	0.634	0.649
407.83	0.623	0.629	0.635	0.631	0.632	0.648
408.18	0.622	0.627	0.634	0.629	0.631	0.647
408.53	0.621	0.627	0.632	0.628	0.63	0.646
408.89	0.62	0.625	0.632	0.627	0.629	0.645
409.24	0.62	0.624	0.631	0.627	0.628	0.644
409.6	0.619	0.623	0.63	0.626	0.627	0.643
409.95	0.617	0.621	0.629	0.624	0.626	0.642
410.3	0.616	0.62	0.629	0.623	0.625	0.641
410.66	0.615	0.619	0.628	0.622	0.624	0.64
411.01	0.614	0.619	0.626	0.621	0.623	0.638
411.36	0.613	0.618	0.625	0.619	0.622	0.637
411.72	0.613	0.617	0.625	0.619	0.622	0.636
412.07	0.611	0.615	0.624	0.618	0.621	0.635
412.42	0.61	0.615	0.623	0.617	0.62	0.634
412.78	0.609	0.614	0.622	0.617	0.619	0.633
413.13	0.608	0.613	0.621	0.616	0.618	0.632
413.48	0.607	0.612	0.62	0.615	0.617	0.632
413.84	0.607	0.611	0.619	0.615	0.616	0.631
414.19	0.606	0.61	0.617	0.614	0.615	0.63
414.54	0.605	0.61	0.616	0.613	0.614	0.629
414.9	0.604	0.608	0.616	0.612	0.614	0.628
415.25	0.603	0.608	0.616	0.612	0.613	0.628
415.6	0.602	0.607	0.614	0.611	0.611	0.626
415.96	0.601	0.607	0.614	0.61	0.61	0.626
416.31	0.601	0.606	0.613	0.609	0.61	0.625
416.66	0.6	0.605	0.612	0.608	0.609	0.624
417.02	0.6	0.604	0.611	0.607	0.608	0.622
417.37	0.6	0.604	0.611	0.606	0.608	0.622
417.72	0.599	0.603	0.61	0.606	0.607	0.621
418.08	0.598	0.602	0.609	0.605	0.606	0.62
418.43	0.597	0.601	0.609	0.604	0.605	0.619
418.78	0.596	0.6	0.608	0.604	0.604	0.619
419.14	0.596	0.599	0.607	0.603	0.603	0.618
419.49	0.595	0.599	0.606	0.603	0.603	0.617
419.84	0.594	0.597	0.605	0.601	0.602	0.616
420.2	0.592	0.596	0.604	0.6	0.601	0.616
420.55	0.591	0.596	0.604	0.599	0.6	0.614
420.9	0.591	0.595	0.603	0.599	0.6	0.614
421.25	0.589	0.594	0.602	0.597	0.599	0.613
421.61	0.589	0.593	0.601	0.596	0.598	0.612
421.96	0.588	0.593	0.601	0.596	0.598	0.611
422.31	0.588	0.593	0.6	0.595	0.598	0.61
422.66	0.588	0.592	0.599	0.594	0.598	0.609
423.02	0.588	0.592	0.598	0.593	0.597	0.608
423.37	0.587	0.591	0.597	0.592	0.596	0.607
423.72	0.587	0.591	0.597	0.592	0.596	0.607
424.08	0.587	0.59	0.597	0.591	0.595	0.606
424.43	0.587	0.59	0.596	0.591	0.594	0.607
424.78	0.586	0.589	0.595	0.59	0.593	0.606
425.13	0.586	0.589	0.595	0.59	0.593	0.605
425.49	0.585	0.588	0.594	0.588	0.592	0.605
425.84	0.584	0.587	0.593	0.587	0.591	0.604
426.19	0.583	0.586	0.593	0.586	0.59	0.603
426.54	0.582	0.585	0.592	0.586	0.588	0.602
426.9	0.581	0.584	0.591	0.585	0.588	0.601
427.25	0.58	0.583	0.59	0.584	0.586	0.6
427.6	0.579	0.582	0.589	0.583	0.586	0.599
427.95	0.578	0.581	0.588	0.583	0.585	0.598
428.3	0.577	0.581	0.587	0.581	0.584	0.597
428.66	0.575	0.579	0.586	0.58	0.583	0.596
429.01	0.575	0.578	0.585	0.579	0.583	0.595
429.36	0.574	0.577	0.585	0.58	0.582	0.595
429.71	0.573	0.577	0.585	0.579	0.582	0.595
430.07	0.573	0.576	0.584	0.579	0.582	0.594
430.42	0.572	0.576	0.583	0.578	0.581	0.594
430.77	0.572	0.575	0.582	0.577	0.581	0.594
431.12	0.571	0.575	0.582	0.577	0.58	0.593
431.47	0.571	0.575	0.582	0.576	0.579	0.593
431.83	0.571	0.574	0.581	0.575	0.579	0.592
432.18	0.57	0.573	0.581	0.575	0.578	0.592
432.53	0.57	0.573	0.581	0.575	0.578	0.592
432.88	0.569	0.573	0.58	0.575	0.577	0.591
433.23	0.569	0.572	0.579	0.574	0.577	0.59
433.59	0.568	0.571	0.578	0.574	0.576	0.59
433.94	0.568	0.571	0.578	0.573	0.576	0.589
434.29	0.567	0.57	0.578	0.573	0.575	0.588
434.64	0.566	0.57	0.577	0.572	0.575	0.588
434.99	0.566	0.57	0.576	0.572	0.575	0.587
435.34	0.565	0.569	0.576	0.572	0.574	0.587
435.7	0.565	0.569	0.575	0.571	0.574	0.587
436.05	0.565	0.569	0.575	0.571	0.573	0.586
436.4	0.565	0.568	0.574	0.57	0.572	0.586
436.75	0.565	0.567	0.574	0.57	0.572	0.586
437.1	0.564	0.567	0.573	0.57	0.571	0.585
437.45	0.564	0.567	0.573	0.569	0.571	0.585
437.81	0.563	0.566	0.571	0.569	0.57	0.584
438.16	0.564	0.566	0.571	0.568	0.569	0.584
438.51	0.563	0.565	0.571	0.568	0.569	0.583
438.86	0.562	0.564	0.571	0.567	0.568	0.583
439.21	0.562	0.564	0.571	0.567	0.568	0.582
439.56	0.561	0.564	0.57	0.566	0.568	0.582
439.91	0.56	0.563	0.57	0.565	0.567	0.581
440.26	0.559	0.562	0.569	0.565	0.567	0.581
440.62	0.559	0.562	0.569	0.564	0.566	0.58
440.97	0.558	0.562	0.569	0.564	0.566	0.58
441.32	0.558	0.561	0.569	0.564	0.566	0.579
441.67	0.557	0.56	0.569	0.563	0.566	0.579
442.02	0.556	0.56	0.568	0.562	0.566	0.578
442.37	0.556	0.56	0.569	0.563	0.566	0.578
442.72	0.556	0.56	0.569	0.563	0.565	0.577
443.07	0.555	0.559	0.567	0.562	0.564	0.576
443.42	0.555	0.559	0.567	0.561	0.563	0.576
443.78	0.555	0.559	0.566	0.561	0.564	0.576
444.13	0.554	0.558	0.566	0.561	0.563	0.576
444.48	0.554	0.558	0.565	0.56	0.563	0.576
444.83	0.553	0.557	0.564	0.559	0.562	0.575
445.18	0.553	0.557	0.564	0.559	0.561	0.575
445.53	0.552	0.557	0.563	0.558	0.561	0.575
445.88	0.553	0.556	0.563	0.558	0.561	0.575
446.23	0.552	0.555	0.562	0.558	0.56	0.574
446.58	0.551	0.556	0.561	0.557	0.56	0.574
446.93	0.551	0.556	0.561	0.557	0.56	0.574
447.28	0.551	0.555	0.561	0.556	0.56	0.573
447.63	0.55	0.554	0.561	0.556	0.559	0.573
447.99	0.55	0.554	0.561	0.556	0.559	0.572
448.34	0.549	0.553	0.559	0.556	0.558	0.572
448.69	0.549	0.553	0.559	0.555	0.558	0.572
449.04	0.549	0.553	0.559	0.555	0.558	0.572
449.39	0.549	0.553	0.559	0.556	0.558	0.571
449.74	0.549	0.554	0.559	0.556	0.558	0.571
450.09	0.548	0.554	0.559	0.556	0.558	0.571
450.44	0.548	0.553	0.559	0.555	0.557	0.57
450.79	0.549	0.553	0.559	0.555	0.558	0.57
451.14	0.548	0.553	0.558	0.555	0.558	0.57
451.49	0.548	0.552	0.558	0.554	0.557	0.57
451.84	0.548	0.552	0.558	0.554	0.557	0.569
452.19	0.548	0.552	0.558	0.553	0.557	0.568
452.54	0.547	0.552	0.558	0.553	0.557	0.568
452.89	0.547	0.551	0.557	0.552	0.556	0.567
453.24	0.548	0.551	0.557	0.552	0.556	0.567
453.59	0.547	0.55	0.557	0.551	0.555	0.567
453.94	0.547	0.55	0.556	0.551	0.555	0.567
454.29	0.546	0.55	0.556	0.551	0.554	0.567
454.64	0.546	0.549	0.555	0.551	0.553	0.566
454.99	0.546	0.55	0.555	0.551	0.553	0.566
455.34	0.546	0.549	0.555	0.551	0.553	0.567
455.69	0.546	0.549	0.555	0.551	0.553	0.567
456.04	0.546	0.549	0.555	0.551	0.553	0.567
456.39	0.546	0.549	0.555	0.551	0.553	0.567
456.74	0.546	0.548	0.555	0.551	0.553	0.567
457.09	0.546	0.548	0.555	0.551	0.553	0.567
457.44	0.545	0.548	0.555	0.551	0.552	0.566
457.79	0.545	0.548	0.555	0.551	0.552	0.566
458.14	0.545	0.548	0.555	0.551	0.553	0.566
458.49	0.545	0.548	0.555	0.551	0.553	0.566
458.84	0.546	0.548	0.555	0.551	0.553	0.566
459.19	0.546	0.548	0.555	0.551	0.553	0.565
459.54	0.546	0.547	0.555	0.551	0.552	0.565
459.89	0.546	0.547	0.556	0.551	0.553	0.565
460.24	0.546	0.547	0.555	0.551	0.553	0.565
460.59	0.546	0.548	0.555	0.551	0.553	0.565
460.94	0.545	0.547	0.554	0.55	0.552	0.564
461.29	0.545	0.547	0.554	0.55	0.553	0.564
461.64	0.545	0.547	0.554	0.551	0.553	0.564
461.99	0.545	0.547	0.554	0.551	0.552	0.564
462.34	0.546	0.547	0.554	0.551	0.553	0.564
462.69	0.545	0.548	0.555	0.551	0.553	0.564
463.03	0.545	0.549	0.555	0.551	0.553	0.564
463.38	0.545	0.55	0.555	0.552	0.554	0.564
463.73	0.545	0.551	0.555	0.552	0.554	0.565
464.08	0.545	0.551	0.555	0.553	0.554	0.565
464.43	0.545	0.551	0.556	0.552	0.554	0.566
464.78	0.546	0.551	0.556	0.553	0.555	0.566
465.13	0.547	0.552	0.557	0.554	0.555	0.567
465.48	0.547	0.552	0.557	0.554	0.555	0.568
465.83	0.547	0.552	0.557	0.554	0.555	0.568
466.18	0.548	0.552	0.558	0.554	0.556	0.569
466.53	0.548	0.552	0.558	0.554	0.556	0.569
466.88	0.548	0.552	0.558	0.554	0.556	0.569
467.22	0.549	0.551	0.558	0.554	0.556	0.57
467.57	0.55	0.552	0.559	0.554	0.556	0.57
467.92	0.55	0.552	0.56	0.554	0.556	0.57
468.27	0.551	0.552	0.56	0.555	0.557	0.57
468.62	0.551	0.552	0.56	0.555	0.557	0.57
468.97	0.551	0.553	0.56	0.555	0.557	0.57
469.32	0.551	0.553	0.561	0.555	0.558	0.57
469.67	0.551	0.554	0.561	0.555	0.558	0.571
470.01	0.551	0.554	0.561	0.555	0.558	0.57
470.36	0.551	0.555	0.561	0.556	0.559	0.571
470.71	0.551	0.556	0.562	0.556	0.559	0.571
471.06	0.552	0.557	0.562	0.557	0.561	0.572
471.41	0.552	0.557	0.563	0.558	0.562	0.572
471.76	0.553	0.558	0.563	0.558	0.562	0.572
472.11	0.553	0.559	0.563	0.559	0.563	0.573
472.46	0.554	0.559	0.564	0.56	0.563	0.574
472.8	0.555	0.56	0.565	0.561	0.563	0.575
473.15	0.556	0.56	0.566	0.563	0.563	0.575
473.5	0.557	0.56	0.567	0.563	0.564	0.576
473.85	0.558	0.56	0.568	0.564	0.565	0.577
474.2	0.558	0.561	0.569	0.565	0.565	0.578
474.55	0.559	0.561	0.569	0.565	0.566	0.578
474.89	0.56	0.562	0.569	0.566	0.566	0.579
475.24	0.561	0.563	0.57	0.567	0.566	0.58
475.59	0.561	0.563	0.571	0.567	0.567	0.581
475.94	0.562	0.564	0.571	0.568	0.568	0.581
476.29	0.562	0.565	0.573	0.569	0.569	0.582
476.63	0.562	0.566	0.573	0.569	0.57	0.583
476.98	0.563	0.567	0.573	0.57	0.571	0.585
477.33	0.564	0.568	0.574	0.57	0.571	0.585
477.68	0.565	0.569	0.575	0.571	0.572	0.586
478.03	0.566	0.57	0.576	0.572	0.573	0.587
478.37	0.567	0.571	0.577	0.573	0.574	0.588
478.72	0.568	0.572	0.579	0.574	0.575	0.588
479.07	0.57	0.573	0.58	0.575	0.576	0.589
479.42	0.571	0.574	0.581	0.576	0.577	0.59
479.77	0.572	0.575	0.581	0.577	0.578	0.591
480.11	0.573	0.576	0.582	0.578	0.579	0.592
480.46	0.575	0.577	0.584	0.579	0.581	0.593
480.81	0.576	0.578	0.586	0.58	0.582	0.594
481.16	0.577	0.579	0.587	0.581	0.583	0.595
481.51	0.578	0.58	0.588	0.583	0.584	0.597
481.85	0.579	0.581	0.589	0.584	0.586	0.597
482.2	0.581	0.583	0.591	0.585	0.587	0.599
482.55	0.582	0.584	0.592	0.587	0.588	0.6
482.9	0.583	0.586	0.593	0.588	0.589	0.602
483.24	0.585	0.588	0.595	0.59	0.591	0.604
483.59	0.587	0.59	0.597	0.592	0.594	0.606
483.94	0.588	0.592	0.599	0.593	0.595	0.608
484.29	0.59	0.593	0.6	0.595	0.596	0.608
484.63	0.591	0.594	0.601	0.596	0.598	0.61
484.98	0.593	0.596	0.602	0.598	0.6	0.611
485.33	0.594	0.597	0.603	0.599	0.601	0.612
485.67	0.596	0.598	0.605	0.6	0.602	0.614
486.02	0.597	0.6	0.606	0.602	0.604	0.615
486.37	0.599	0.601	0.608	0.603	0.605	0.617
486.72	0.6	0.601	0.609	0.604	0.606	0.617
487.06	0.601	0.603	0.61	0.605	0.608	0.619
487.41	0.603	0.604	0.611	0.607	0.609	0.62
487.76	0.605	0.605	0.613	0.608	0.61	0.621
488.1	0.607	0.607	0.615	0.61	0.612	0.622
488.45	0.609	0.609	0.617	0.612	0.614	0.625
488.8	0.611	0.612	0.618	0.614	0.615	0.626
489.15	0.612	0.613	0.62	0.615	0.617	0.628
489.49	0.614	0.615	0.622	0.617	0.619	0.63
489.84	0.615	0.617	0.623	0.618	0.62	0.632
490.19	0.617	0.619	0.625	0.62	0.622	0.633
490.53	0.619	0.621	0.627	0.622	0.624	0.635
490.88	0.621	0.622	0.629	0.624	0.625	0.636
491.23	0.622	0.624	0.63	0.626	0.627	0.639
491.57	0.624	0.626	0.632	0.628	0.63	0.641
491.92	0.626	0.628	0.634	0.63	0.632	0.643
492.27	0.628	0.63	0.636	0.632	0.634	0.645
492.61	0.629	0.631	0.638	0.634	0.636	0.648
492.96	0.631	0.633	0.64	0.636	0.638	0.649
493.31	0.633	0.636	0.642	0.638	0.64	0.651
493.65	0.635	0.638	0.645	0.641	0.642	0.654
494	0.637	0.64	0.647	0.643	0.645	0.657
494.35	0.639	0.642	0.649	0.645	0.647	0.659
494.69	0.641	0.645	0.652	0.647	0.649	0.661
495.04	0.643	0.647	0.653	0.649	0.651	0.663
495.39	0.645	0.649	0.656	0.651	0.653	0.665
495.73	0.647	0.651	0.658	0.654	0.655	0.667
496.08	0.649	0.654	0.661	0.656	0.658	0.669
496.42	0.651	0.656	0.663	0.657	0.66	0.671
496.77	0.654	0.658	0.665	0.66	0.662	0.673
497.12	0.656	0.661	0.667	0.662	0.665	0.676
497.46	0.658	0.663	0.669	0.664	0.667	0.679
497.81	0.661	0.666	0.672	0.667	0.67	0.681
498.16	0.663	0.669	0.674	0.669	0.672	0.683
498.5	0.666	0.671	0.677	0.671	0.674	0.685
498.85	0.668	0.674	0.68	0.674	0.676	0.689
499.19	0.67	0.676	0.683	0.676	0.679	0.691
499.54	0.673	0.679	0.685	0.679	0.682	0.694
499.89	0.675	0.682	0.688	0.682	0.685	0.697
500.23	0.677	0.684	0.69	0.684	0.687	0.699
500.58	0.679	0.686	0.693	0.687	0.689	0.701
500.92	0.682	0.688	0.695	0.689	0.692	0.704
501.27	0.685	0.691	0.699	0.692	0.694	0.706
501.62	0.687	0.693	0.701	0.694	0.697	0.708
501.96	0.69	0.695	0.703	0.696	0.699	0.711
502.31	0.692	0.698	0.705	0.699	0.702	0.713
502.65	0.694	0.7	0.707	0.701	0.704	0.715
503	0.696	0.702	0.71	0.704	0.707	0.717
503.34	0.699	0.705	0.712	0.706	0.709	0.72
503.69	0.701	0.707	0.714	0.708	0.712	0.722
504.04	0.703	0.71	0.717	0.711	0.715	0.724
504.38	0.705	0.712	0.719	0.713	0.717	0.728
504.73	0.708	0.715	0.722	0.716	0.719	0.73
505.07	0.71	0.717	0.724	0.718	0.722	0.733
505.42	0.713	0.72	0.726	0.721	0.724	0.735
505.76	0.714	0.722	0.729	0.724	0.727	0.738
506.11	0.717	0.725	0.731	0.726	0.73	0.741
506.45	0.719	0.727	0.734	0.728	0.732	0.743
506.8	0.721	0.73	0.736	0.73	0.734	0.746
507.14	0.723	0.732	0.738	0.733	0.736	0.748
507.49	0.726	0.734	0.741	0.735	0.738	0.75
507.83	0.728	0.736	0.743	0.737	0.741	0.752
508.18	0.73	0.738	0.745	0.74	0.743	0.754
508.52	0.732	0.74	0.747	0.742	0.745	0.756
508.87	0.734	0.742	0.749	0.744	0.747	0.758
509.21	0.735	0.744	0.751	0.745	0.749	0.761
509.56	0.737	0.745	0.753	0.747	0.751	0.763
509.9	0.739	0.747	0.756	0.749	0.753	0.765
510.25	0.741	0.749	0.758	0.751	0.755	0.767
510.59	0.743	0.752	0.76	0.754	0.757	0.769
510.94	0.745	0.753	0.762	0.756	0.759	0.771
511.28	0.746	0.755	0.763	0.757	0.761	0.773
511.63	0.748	0.758	0.766	0.759	0.763	0.776
511.97	0.749	0.759	0.768	0.761	0.765	0.778
512.32	0.751	0.761	0.77	0.762	0.767	0.78
512.66	0.752	0.763	0.772	0.764	0.768	0.781
513.01	0.753	0.765	0.774	0.766	0.77	0.783
513.35	0.756	0.767	0.776	0.768	0.772	0.785
513.7	0.757	0.769	0.777	0.77	0.774	0.786
514.04	0.758	0.771	0.78	0.772	0.775	0.789
514.39	0.759	0.773	0.782	0.773	0.776	0.79
514.73	0.76	0.773	0.783	0.774	0.778	0.791
515.08	0.762	0.776	0.785	0.776	0.78	0.792
515.42	0.763	0.777	0.786	0.778	0.781	0.794
515.76	0.765	0.779	0.788	0.779	0.783	0.796
516.11	0.766	0.78	0.79	0.781	0.784	0.797
516.45	0.768	0.782	0.792	0.782	0.785	0.799
516.8	0.769	0.783	0.793	0.783	0.786	0.8
517.14	0.77	0.783	0.795	0.784	0.788	0.802
517.49	0.771	0.784	0.796	0.785	0.789	0.803
517.83	0.771	0.784	0.796	0.786	0.791	0.804
518.17	0.772	0.785	0.798	0.787	0.792	0.805
518.52	0.774	0.787	0.799	0.789	0.793	0.807
518.86	0.774	0.788	0.8	0.789	0.794	0.809
519.21	0.775	0.788	0.801	0.79	0.796	0.809
519.55	0.775	0.789	0.801	0.791	0.796	0.81
519.9	0.776	0.79	0.802	0.792	0.797	0.811
520.24	0.777	0.791	0.803	0.793	0.798	0.811
520.58	0.778	0.792	0.804	0.794	0.799	0.812
520.93	0.778	0.793	0.804	0.794	0.799	0.813
521.27	0.779	0.794	0.805	0.795	0.8	0.814
521.61	0.779	0.795	0.806	0.796	0.8	0.815
521.96	0.779	0.796	0.806	0.797	0.8	0.815
522.3	0.778	0.796	0.806	0.797	0.8	0.815
522.65	0.778	0.796	0.807	0.798	0.801	0.816
522.99	0.778	0.797	0.807	0.798	0.801	0.816
523.33	0.779	0.797	0.808	0.799	0.802	0.817
523.68	0.778	0.797	0.807	0.799	0.802	0.817
524.02	0.778	0.797	0.807	0.799	0.803	0.818
524.36	0.777	0.798	0.807	0.8	0.803	0.818
524.71	0.777	0.798	0.807	0.8	0.803	0.819
525.05	0.776	0.797	0.807	0.8	0.803	0.819
525.39	0.776	0.798	0.807	0.799	0.803	0.819
525.74	0.776	0.797	0.807	0.799	0.803	0.82
526.08	0.775	0.797	0.807	0.799	0.803	0.82
526.42	0.775	0.797	0.807	0.798	0.803	0.82
526.77	0.775	0.797	0.807	0.798	0.802	0.82
527.11	0.774	0.795	0.807	0.797	0.802	0.82
527.45	0.774	0.795	0.808	0.797	0.802	0.82
527.8	0.773	0.795	0.807	0.797	0.802	0.819
528.14	0.772	0.795	0.807	0.796	0.802	0.819
528.48	0.772	0.794	0.807	0.796	0.802	0.819
528.83	0.771	0.793	0.806	0.795	0.801	0.818
529.17	0.77	0.792	0.805	0.794	0.801	0.817
529.51	0.769	0.792	0.805	0.794	0.8	0.816
529.86	0.767	0.791	0.805	0.793	0.799	0.815
530.2	0.766	0.79	0.804	0.793	0.799	0.814
530.54	0.765	0.789	0.803	0.792	0.799	0.813
530.89	0.763	0.789	0.801	0.791	0.798	0.812
531.23	0.762	0.787	0.8	0.79	0.796	0.811
531.57	0.761	0.787	0.8	0.789	0.795	0.81
531.91	0.76	0.786	0.798	0.788	0.793	0.81
532.26	0.759	0.785	0.798	0.787	0.793	0.809
532.6	0.758	0.785	0.797	0.786	0.791	0.808
532.94	0.756	0.783	0.796	0.785	0.79	0.807
533.28	0.755	0.782	0.795	0.783	0.789	0.805
533.63	0.753	0.781	0.794	0.782	0.787	0.804
533.97	0.752	0.779	0.793	0.78	0.786	0.804
534.31	0.751	0.779	0.792	0.779	0.784	0.802
534.66	0.749	0.777	0.791	0.778	0.783	0.802
535	0.748	0.776	0.789	0.776	0.781	0.8
535.34	0.746	0.774	0.788	0.775	0.78	0.799
535.68	0.744	0.773	0.786	0.774	0.779	0.797
536.02	0.742	0.771	0.784	0.772	0.777	0.795
536.37	0.74	0.769	0.782	0.771	0.776	0.793
536.71	0.738	0.768	0.781	0.77	0.773	0.792
537.05	0.737	0.766	0.778	0.768	0.772	0.79
537.39	0.735	0.764	0.776	0.767	0.771	0.789
537.74	0.733	0.763	0.774	0.764	0.769	0.787
538.08	0.73	0.76	0.772	0.762	0.767	0.784
538.42	0.728	0.758	0.77	0.761	0.765	0.783
538.76	0.725	0.756	0.768	0.758	0.764	0.781
539.1	0.723	0.754	0.767	0.756	0.761	0.779
539.45	0.721	0.752	0.765	0.754	0.759	0.777
539.79	0.719	0.749	0.763	0.752	0.757	0.776
540.13	0.717	0.747	0.762	0.75	0.756	0.774
540.47	0.715	0.746	0.76	0.747	0.754	0.772
540.81	0.713	0.744	0.759	0.745	0.752	0.77
541.16	0.71	0.742	0.756	0.743	0.75	0.768
541.5	0.708	0.74	0.754	0.741	0.749	0.766
541.84	0.706	0.738	0.752	0.739	0.747	0.764
542.18	0.704	0.736	0.75	0.737	0.745	0.762
542.52	0.701	0.735	0.749	0.735	0.743	0.761
542.87	0.698	0.732	0.746	0.733	0.741	0.758
543.21	0.695	0.73	0.743	0.73	0.739	0.756
543.55	0.693	0.727	0.741	0.728	0.736	0.753
543.89	0.69	0.725	0.738	0.725	0.734	0.75
544.23	0.687	0.722	0.735	0.723	0.731	0.748
544.57	0.685	0.719	0.733	0.72	0.728	0.746
544.91	0.682	0.717	0.731	0.719	0.726	0.744
545.26	0.68	0.714	0.729	0.716	0.723	0.742
545.6	0.677	0.712	0.727	0.715	0.721	0.739
545.94	0.675	0.71	0.724	0.712	0.718	0.737
546.28	0.672	0.706	0.721	0.71	0.715	0.734
546.62	0.669	0.704	0.719	0.706	0.712	0.731
546.96	0.667	0.702	0.717	0.704	0.709	0.729
547.3	0.664	0.7	0.714	0.701	0.707	0.727
547.65	0.661	0.697	0.711	0.699	0.704	0.724
547.99	0.658	0.694	0.708	0.696	0.701	0.722
548.33	0.656	0.691	0.706	0.693	0.699	0.718
548.67	0.653	0.688	0.702	0.69	0.696	0.715
549.01	0.65	0.685	0.699	0.687	0.693	0.712
549.35	0.646	0.682	0.696	0.684	0.69	0.709
549.69	0.643	0.679	0.693	0.681	0.688	0.706
550.03	0.64	0.676	0.69	0.677	0.685	0.703
550.37	0.637	0.673	0.687	0.675	0.682	0.7
550.71	0.634	0.67	0.684	0.672	0.679	0.697
551.05	0.631	0.667	0.681	0.669	0.676	0.694
551.4	0.628	0.664	0.678	0.666	0.673	0.692
551.74	0.625	0.662	0.676	0.663	0.67	0.689
552.08	0.622	0.659	0.673	0.66	0.667	0.686
552.42	0.618	0.656	0.67	0.657	0.663	0.683
552.76	0.615	0.653	0.668	0.654	0.66	0.68
553.1	0.612	0.65	0.664	0.65	0.657	0.677
553.44	0.608	0.647	0.661	0.647	0.653	0.674
553.78	0.605	0.644	0.658	0.644	0.65	0.671
554.12	0.602	0.64	0.654	0.641	0.646	0.669
554.46	0.599	0.637	0.651	0.637	0.643	0.665
554.8	0.595	0.634	0.648	0.634	0.64	0.661
555.14	0.592	0.631	0.645	0.631	0.636	0.658
555.48	0.589	0.628	0.642	0.628	0.633	0.655
555.82	0.586	0.624	0.639	0.625	0.63	0.652
556.16	0.584	0.621	0.636	0.622	0.627	0.648
556.5	0.581	0.618	0.632	0.619	0.624	0.646
556.84	0.578	0.614	0.629	0.615	0.621	0.642
557.18	0.575	0.612	0.626	0.612	0.618	0.639
557.52	0.571	0.608	0.623	0.609	0.615	0.636
557.86	0.568	0.605	0.62	0.606	0.612	0.633
558.2	0.565	0.602	0.616	0.602	0.608	0.629
558.54	0.561	0.599	0.613	0.6	0.605	0.627
558.88	0.558	0.596	0.609	0.596	0.602	0.623
559.22	0.555	0.592	0.606	0.593	0.599	0.62
559.56	0.551	0.589	0.602	0.589	0.595	0.616
559.9	0.548	0.585	0.599	0.586	0.592	0.613
560.24	0.545	0.582	0.596	0.583	0.589	0.61
560.58	0.541	0.579	0.592	0.58	0.586	0.607
560.92	0.538	0.575	0.589	0.577	0.582	0.603
561.26	0.535	0.572	0.585	0.574	0.579	0.6
561.6	0.532	0.568	0.582	0.571	0.576	0.597
561.94	0.529	0.565	0.578	0.568	0.573	0.593
562.28	0.526	0.562	0.575	0.564	0.569	0.59
562.62	0.522	0.558	0.572	0.561	0.566	0.586
562.96	0.519	0.555	0.568	0.558	0.562	0.583
563.3	0.515	0.551	0.564	0.555	0.558	0.58
563.64	0.512	0.548	0.561	0.551	0.555	0.576
563.98	0.509	0.544	0.558	0.548	0.552	0.573
564.32	0.506	0.541	0.554	0.544	0.549	0.57
564.66	0.502	0.537	0.551	0.54	0.545	0.566
565	0.499	0.534	0.548	0.537	0.541	0.562
565.34	0.495	0.53	0.544	0.533	0.538	0.558
565.68	0.491	0.526	0.541	0.529	0.535	0.555
566.02	0.488	0.522	0.537	0.526	0.531	0.551
566.35	0.484	0.519	0.534	0.522	0.528	0.548
566.69	0.48	0.515	0.53	0.519	0.524	0.544
567.03	0.477	0.512	0.527	0.515	0.521	0.541
567.37	0.474	0.509	0.524	0.511	0.517	0.538
567.71	0.47	0.506	0.52	0.508	0.514	0.534
568.05	0.467	0.502	0.517	0.504	0.51	0.531
568.39	0.464	0.499	0.513	0.501	0.506	0.527
568.73	0.46	0.496	0.51	0.497	0.503	0.524
569.07	0.457	0.493	0.507	0.494	0.5	0.52
569.41	0.454	0.49	0.504	0.491	0.497	0.517
569.74	0.451	0.486	0.501	0.487	0.493	0.514
570.08	0.448	0.483	0.498	0.484	0.491	0.51
570.42	0.445	0.48	0.495	0.481	0.487	0.507
570.76	0.442	0.476	0.491	0.478	0.484	0.504
571.1	0.439	0.472	0.488	0.474	0.48	0.5
571.44	0.436	0.469	0.484	0.471	0.477	0.497
571.78	0.433	0.466	0.48	0.468	0.474	0.494
572.11	0.43	0.463	0.477	0.465	0.471	0.49
572.45	0.427	0.459	0.474	0.462	0.467	0.487
572.79	0.423	0.456	0.47	0.458	0.464	0.484
573.13	0.42	0.453	0.467	0.455	0.461	0.48
573.47	0.417	0.45	0.464	0.452	0.457	0.478
573.81	0.414	0.447	0.461	0.449	0.454	0.474
574.14	0.412	0.444	0.458	0.446	0.451	0.471
574.48	0.409	0.441	0.455	0.443	0.448	0.468
574.82	0.406	0.438	0.451	0.44	0.445	0.464
575.16	0.402	0.435	0.448	0.436	0.442	0.461
575.5	0.399	0.431	0.444	0.433	0.438	0.457
575.84	0.395	0.427	0.44	0.429	0.434	0.453
576.17	0.392	0.424	0.436	0.426	0.431	0.45
576.51	0.389	0.421	0.433	0.423	0.427	0.447
576.85	0.386	0.418	0.43	0.42	0.424	0.444
577.19	0.384	0.415	0.427	0.417	0.421	0.441
577.53	0.381	0.412	0.424	0.415	0.419	0.439
577.86	0.378	0.409	0.421	0.412	0.416	0.436
578.2	0.376	0.406	0.419	0.409	0.413	0.433
578.54	0.373	0.404	0.416	0.406	0.41	0.43
578.88	0.37	0.4	0.412	0.403	0.407	0.427
579.22	0.367	0.397	0.409	0.4	0.404	0.424
579.55	0.364	0.393	0.405	0.396	0.4	0.42
579.89	0.361	0.39	0.403	0.393	0.397	0.417
580.23	0.359	0.387	0.4	0.39	0.395	0.414
580.57	0.356	0.385	0.397	0.388	0.392	0.411
580.9	0.354	0.382	0.394	0.385	0.39	0.408
581.24	0.352	0.38	0.392	0.382	0.387	0.406
581.58	0.349	0.378	0.389	0.38	0.385	0.403
581.92	0.347	0.375	0.386	0.377	0.382	0.4
582.25	0.344	0.372	0.383	0.374	0.379	0.398
582.59	0.342	0.369	0.381	0.372	0.376	0.395
582.93	0.34	0.367	0.378	0.369	0.374	0.392
583.27	0.337	0.365	0.376	0.367	0.371	0.39
583.6	0.335	0.362	0.373	0.364	0.368	0.388
583.94	0.332	0.359	0.37	0.361	0.365	0.385
584.28	0.33	0.357	0.368	0.359	0.362	0.382
584.61	0.328	0.354	0.365	0.356	0.36	0.379
584.95	0.326	0.352	0.363	0.354	0.358	0.377
585.29	0.323	0.35	0.36	0.351	0.355	0.374
585.63	0.322	0.348	0.358	0.349	0.353	0.372
585.96	0.32	0.345	0.356	0.347	0.351	0.37
586.3	0.318	0.343	0.354	0.345	0.348	0.367
586.64	0.316	0.341	0.351	0.342	0.346	0.365
586.97	0.314	0.338	0.349	0.34	0.344	0.363
587.31	0.311	0.335	0.346	0.338	0.342	0.36
587.65	0.309	0.333	0.344	0.335	0.339	0.358
587.98	0.307	0.331	0.342	0.333	0.337	0.355
588.32	0.305	0.328	0.339	0.331	0.335	0.353
588.66	0.303	0.326	0.337	0.329	0.332	0.351
588.99	0.301	0.324	0.335	0.326	0.33	0.348
589.33	0.298	0.321	0.332	0.324	0.328	0.346
589.67	0.296	0.319	0.33	0.321	0.325	0.343
590	0.294	0.317	0.327	0.318	0.323	0.341
590.34	0.291	0.314	0.325	0.316	0.32	0.338
590.68	0.289	0.312	0.322	0.313	0.318	0.335
591.01	0.287	0.31	0.32	0.311	0.315	0.333
591.35	0.285	0.307	0.317	0.308	0.313	0.33
591.69	0.283	0.305	0.315	0.306	0.311	0.328
592.02	0.281	0.303	0.313	0.304	0.308	0.326
592.36	0.279	0.301	0.311	0.302	0.306	0.324
592.69	0.277	0.299	0.309	0.3	0.304	0.322
593.03	0.275	0.297	0.307	0.298	0.302	0.319
593.37	0.274	0.296	0.305	0.297	0.3	0.318
593.7	0.272	0.293	0.303	0.295	0.298	0.316
594.04	0.27	0.291	0.301	0.293	0.296	0.314
594.37	0.269	0.29	0.299	0.291	0.295	0.312
594.71	0.267	0.287	0.297	0.289	0.292	0.31
595.05	0.265	0.285	0.294	0.287	0.29	0.308
595.38	0.263	0.283	0.292	0.285	0.288	0.305
595.72	0.261	0.281	0.29	0.283	0.285	0.304
596.05	0.259	0.278	0.287	0.281	0.283	0.301
596.39	0.257	0.276	0.285	0.278	0.281	0.299
596.73	0.255	0.274	0.283	0.275	0.278	0.296
597.06	0.253	0.271	0.281	0.272	0.276	0.294
597.4	0.251	0.269	0.279	0.27	0.273	0.291
597.73	0.249	0.267	0.276	0.268	0.271	0.289
598.07	0.247	0.265	0.274	0.266	0.269	0.287
598.4	0.245	0.263	0.272	0.263	0.267	0.285
598.74	0.243	0.261	0.27	0.261	0.264	0.283
599.07	0.242	0.259	0.268	0.259	0.263	0.281
599.41	0.24	0.257	0.267	0.258	0.261	0.279
599.75	0.238	0.256	0.265	0.256	0.259	0.277
600.08	0.237	0.254	0.264	0.255	0.258	0.275
600.42	0.236	0.252	0.262	0.253	0.257	0.274
600.75	0.234	0.251	0.26	0.252	0.255	0.272
601.09	0.233	0.25	0.259	0.251	0.253	0.27
601.42	0.231	0.248	0.257	0.249	0.252	0.268
601.76	0.23	0.247	0.256	0.248	0.25	0.267
602.09	0.228	0.245	0.254	0.246	0.249	0.265
602.43	0.227	0.244	0.253	0.245	0.248	0.264
602.76	0.225	0.243	0.251	0.244	0.246	0.262
603.1	0.224	0.241	0.249	0.242	0.245	0.26
603.43	0.222	0.239	0.247	0.241	0.243	0.259
603.77	0.221	0.237	0.245	0.238	0.241	0.257
604.1	0.219	0.235	0.243	0.237	0.239	0.255
604.44	0.218	0.234	0.242	0.235	0.237	0.253
604.77	0.216	0.232	0.24	0.233	0.235	0.252
605.11	0.215	0.23	0.238	0.231	0.234	0.25
605.44	0.213	0.228	0.236	0.23	0.232	0.248
605.78	0.212	0.226	0.234	0.228	0.231	0.247
606.11	0.21	0.224	0.233	0.226	0.229	0.245
606.45	0.209	0.222	0.231	0.224	0.227	0.243
606.78	0.207	0.221	0.23	0.223	0.226	0.242
607.11	0.206	0.22	0.228	0.221	0.224	0.24
607.45	0.205	0.218	0.227	0.22	0.223	0.239
607.78	0.204	0.217	0.226	0.218	0.221	0.237
608.12	0.202	0.216	0.224	0.217	0.22	0.236
608.45	0.201	0.214	0.222	0.215	0.218	0.234
608.79	0.2	0.213	0.221	0.214	0.217	0.233
609.12	0.198	0.211	0.219	0.212	0.215	0.231
609.46	0.197	0.21	0.218	0.21	0.214	0.23
609.79	0.196	0.209	0.217	0.209	0.212	0.228
610.12	0.195	0.207	0.215	0.208	0.211	0.227
610.46	0.194	0.206	0.213	0.207	0.21	0.225
610.79	0.193	0.205	0.212	0.206	0.209	0.224
611.13	0.192	0.203	0.211	0.204	0.208	0.222
611.46	0.191	0.202	0.21	0.203	0.207	0.221
611.79	0.19	0.201	0.209	0.202	0.206	0.22
612.13	0.189	0.2	0.208	0.201	0.205	0.219
612.46	0.188	0.199	0.206	0.2	0.203	0.218
612.8	0.186	0.198	0.205	0.199	0.202	0.216
613.13	0.185	0.196	0.203	0.198	0.201	0.215
613.46	0.184	0.195	0.203	0.197	0.2	0.214
613.8	0.183	0.194	0.202	0.196	0.198	0.213
614.13	0.182	0.193	0.201	0.195	0.197	0.212
614.46	0.18	0.192	0.199	0.193	0.196	0.21
614.8	0.179	0.191	0.198	0.192	0.194	0.209
615.13	0.178	0.189	0.197	0.191	0.193	0.208
615.47	0.177	0.188	0.196	0.19	0.192	0.207
615.8	0.176	0.187	0.195	0.189	0.19	0.206
616.13	0.176	0.186	0.194	0.188	0.19	0.206
616.47	0.175	0.185	0.193	0.186	0.188	0.204
616.8	0.174	0.184	0.192	0.185	0.187	0.203
617.13	0.173	0.183	0.19	0.183	0.186	0.202
617.47	0.172	0.182	0.189	0.182	0.184	0.2
617.8	0.171	0.18	0.188	0.181	0.183	0.199
618.13	0.17	0.179	0.186	0.18	0.182	0.198
618.47	0.169	0.177	0.185	0.179	0.181	0.197
618.8	0.167	0.176	0.184	0.178	0.18	0.196
619.13	0.166	0.175	0.183	0.177	0.179	0.195
619.46	0.166	0.174	0.183	0.176	0.178	0.194
619.8	0.165	0.173	0.182	0.174	0.177	0.192
620.13	0.164	0.172	0.181	0.174	0.176	0.191
620.46	0.163	0.171	0.18	0.173	0.175	0.19
620.8	0.162	0.17	0.179	0.172	0.174	0.189
621.13	0.161	0.17	0.178	0.171	0.173	0.189
621.46	0.16	0.169	0.177	0.17	0.172	0.187
621.79	0.159	0.168	0.176	0.169	0.171	0.186
622.13	0.158	0.167	0.175	0.168	0.17	0.185
622.46	0.158	0.166	0.173	0.166	0.169	0.184
622.79	0.157	0.164	0.172	0.165	0.168	0.183
623.13	0.156	0.163	0.17	0.164	0.166	0.181
623.46	0.154	0.162	0.169	0.163	0.165	0.18
623.79	0.154	0.161	0.168	0.163	0.164	0.179
624.12	0.153	0.16	0.167	0.162	0.164	0.179
624.46	0.152	0.159	0.167	0.161	0.163	0.178
624.79	0.151	0.158	0.166	0.161	0.162	0.177
625.12	0.151	0.158	0.165	0.16	0.162	0.176
625.45	0.15	0.157	0.164	0.16	0.161	0.176
625.78	0.149	0.156	0.163	0.159	0.16	0.175
626.12	0.148	0.156	0.162	0.158	0.159	0.174
626.45	0.148	0.155	0.162	0.157	0.159	0.173
626.78	0.147	0.155	0.161	0.156	0.158	0.172
627.11	0.146	0.154	0.16	0.155	0.157	0.171
627.45	0.145	0.153	0.159	0.154	0.156	0.17
627.78	0.145	0.153	0.158	0.153	0.155	0.169
628.11	0.144	0.152	0.157	0.152	0.154	0.169
628.44	0.143	0.151	0.156	0.151	0.153	0.167
628.77	0.143	0.15	0.155	0.15	0.152	0.167
629.11	0.142	0.15	0.154	0.149	0.15	0.166
629.44	0.141	0.149	0.153	0.148	0.149	0.165
629.77	0.14	0.147	0.152	0.147	0.149	0.164
630.1	0.139	0.147	0.152	0.147	0.148	0.163
630.43	0.138	0.146	0.151	0.146	0.147	0.162
630.76	0.138	0.145	0.15	0.145	0.147	0.162
631.1	0.137	0.144	0.148	0.144	0.146	0.161
631.43	0.136	0.142	0.147	0.143	0.145	0.16
631.76	0.135	0.141	0.146	0.141	0.143	0.159
632.09	0.134	0.14	0.146	0.141	0.143	0.158
632.42	0.134	0.139	0.145	0.14	0.142	0.157
632.75	0.133	0.138	0.144	0.139	0.141	0.156
633.08	0.132	0.137	0.143	0.138	0.14	0.155
633.42	0.132	0.137	0.143	0.137	0.139	0.154
633.75	0.131	0.137	0.143	0.137	0.139	0.154
634.08	0.13	0.136	0.142	0.136	0.138	0.153
634.41	0.13	0.135	0.141	0.135	0.137	0.152
634.74	0.129	0.135	0.141	0.135	0.136	0.151
635.07	0.128	0.134	0.14	0.135	0.136	0.151
635.4	0.128	0.133	0.14	0.134	0.135	0.15
635.73	0.127	0.133	0.139	0.133	0.135	0.149
636.07	0.127	0.132	0.139	0.133	0.135	0.149
636.4	0.126	0.132	0.138	0.132	0.134	0.149
636.73	0.126	0.131	0.138	0.132	0.134	0.148
637.06	0.125	0.13	0.137	0.131	0.133	0.148
637.39	0.125	0.129	0.136	0.131	0.132	0.147
637.72	0.124	0.128	0.135	0.13	0.132	0.147
638.05	0.124	0.128	0.135	0.13	0.131	0.146
638.38	0.124	0.128	0.135	0.129	0.131	0.146
638.71	0.123	0.127	0.134	0.129	0.131	0.145
639.04	0.123	0.127	0.133	0.128	0.13	0.144
639.37	0.122	0.126	0.133	0.128	0.13	0.143
639.7	0.121	0.126	0.131	0.127	0.129	0.142
640.03	0.121	0.125	0.131	0.127	0.128	0.142
640.36	0.121	0.125	0.131	0.126	0.128	0.141
640.7	0.12	0.125	0.13	0.126	0.127	0.14
641.03	0.119	0.124	0.13	0.125	0.127	0.14
641.36	0.119	0.124	0.129	0.124	0.126	0.139
641.69	0.118	0.123	0.128	0.124	0.125	0.138
642.02	0.117	0.122	0.127	0.122	0.124	0.137
642.35	0.116	0.121	0.126	0.122	0.123	0.137
642.68	0.116	0.12	0.126	0.121	0.122	0.136
643.01	0.115	0.12	0.125	0.12	0.122	0.136
643.34	0.114	0.119	0.125	0.119	0.121	0.135
643.67	0.113	0.118	0.124	0.118	0.12	0.135
644	0.112	0.117	0.123	0.118	0.12	0.134
644.33	0.112	0.117	0.123	0.117	0.119	0.133
644.66	0.111	0.116	0.122	0.116	0.118	0.133
644.99	0.11	0.116	0.121	0.116	0.118	0.132
645.32	0.11	0.116	0.121	0.116	0.118	0.132
645.65	0.11	0.116	0.12	0.116	0.118	0.132
645.98	0.11	0.116	0.12	0.115	0.117	0.131
646.31	0.11	0.115	0.119	0.115	0.117	0.131
646.64	0.109	0.115	0.119	0.115	0.116	0.131
646.97	0.109	0.114	0.118	0.114	0.116	0.13
647.29	0.108	0.114	0.117	0.114	0.116	0.13
647.62	0.108	0.113	0.117	0.114	0.115	0.129
647.95	0.108	0.113	0.116	0.113	0.115	0.129
648.28	0.108	0.112	0.115	0.112	0.114	0.128
648.61	0.107	0.111	0.115	0.112	0.113	0.127
648.94	0.107	0.11	0.114	0.112	0.113	0.126
649.27	0.106	0.109	0.114	0.111	0.112	0.125
649.6	0.105	0.108	0.113	0.11	0.111	0.125
649.93	0.105	0.107	0.113	0.109	0.11	0.124
650.26	0.104	0.106	0.112	0.109	0.11	0.123
650.59	0.104	0.105	0.112	0.109	0.109	0.122
650.92	0.103	0.105	0.112	0.108	0.109	0.121
651.25	0.103	0.105	0.111	0.108	0.108	0.12
651.58	0.102	0.104	0.11	0.107	0.108	0.119
651.9	0.102	0.104	0.11	0.106	0.107	0.119
652.23	0.102	0.104	0.11	0.106	0.107	0.118
652.56	0.101	0.103	0.109	0.105	0.107	0.118
652.89	0.101	0.103	0.109	0.105	0.106	0.117
653.22	0.1	0.102	0.108	0.103	0.105	0.116
653.55	0.094	0.096	0.102	0.097	0.099	0.11
653.88	0.086	0.089	0.094	0.09	0.091	0.102
654.21	0.081	0.083	0.088	0.084	0.085	0.096
654.54	0.08	0.082	0.088	0.083	0.084	0.096
654.86	0.08	0.082	0.087	0.083	0.084	0.096
655.19	0.079	0.082	0.087	0.082	0.083	0.096
655.52	0.079	0.082	0.087	0.082	0.083	0.096
655.85	0.078	0.082	0.087	0.082	0.083	0.096
656.18	0.078	0.082	0.086	0.081	0.082	0.095
656.51	0.078	0.081	0.086	0.081	0.082	0.095
656.83	0.077	0.081	0.086	0.081	0.082	0.095
657.16	0.08	0.084	0.089	0.084	0.085	0.098
657.49	0.086	0.09	0.095	0.09	0.091	0.105
657.82	0.091	0.095	0.101	0.096	0.097	0.111
658.15	0.092	0.096	0.102	0.097	0.098	0.112
658.48	0.092	0.096	0.102	0.097	0.098	0.112
658.8	0.092	0.096	0.101	0.096	0.098	0.112
659.13	0.091	0.096	0.101	0.096	0.097	0.111
659.46	0.091	0.095	0.101	0.096	0.097	0.111
659.79	0.09	0.095	0.1	0.096	0.097	0.11
660.12	0.09	0.095	0.1	0.095	0.096	0.11
660.44	0.09	0.094	0.1	0.095	0.096	0.11
660.77	0.09	0.094	0.099	0.095	0.096	0.11
661.1	0.089	0.094	0.099	0.095	0.096	0.109
661.43	0.089	0.094	0.099	0.095	0.096	0.109
661.75	0.089	0.094	0.098	0.094	0.095	0.109
662.08	0.089	0.093	0.098	0.094	0.095	0.108
662.41	0.088	0.093	0.097	0.094	0.094	0.107
662.74	0.088	0.092	0.097	0.093	0.094	0.107
663.07	0.088	0.092	0.096	0.093	0.093	0.107
663.39	0.087	0.092	0.096	0.092	0.093	0.107
663.72	0.087	0.092	0.096	0.092	0.093	0.106
664.05	0.087	0.092	0.095	0.092	0.092	0.106
664.37	0.086	0.092	0.095	0.091	0.092	0.106
664.7	0.086	0.091	0.095	0.091	0.091	0.106
665.03	0.086	0.091	0.095	0.091	0.091	0.105
665.36	0.086	0.091	0.094	0.091	0.091	0.105
665.68	0.086	0.091	0.094	0.091	0.091	0.105
666.01	0.086	0.091	0.094	0.091	0.091	0.105
666.34	0.086	0.091	0.094	0.091	0.091	0.104
666.67	0.086	0.091	0.094	0.091	0.091	0.104
666.99	0.086	0.09	0.094	0.09	0.09	0.103
667.32	0.086	0.089	0.093	0.09	0.09	0.103
667.65	0.086	0.088	0.093	0.09	0.089	0.102
667.97	0.086	0.088	0.092	0.089	0.089	0.102
668.3	0.086	0.088	0.092	0.089	0.089	0.102
668.63	0.086	0.088	0.092	0.089	0.089	0.102
668.95	0.085	0.087	0.091	0.088	0.089	0.102
669.28	0.085	0.087	0.091	0.088	0.089	0.102
669.61	0.085	0.087	0.09	0.087	0.088	0.101
669.93	0.085	0.086	0.09	0.087	0.088	0.1
670.26	0.084	0.086	0.089	0.086	0.087	0.1
670.59	0.084	0.086	0.089	0.086	0.087	0.1
670.91	0.083	0.085	0.088	0.085	0.087	0.099
671.24	0.083	0.085	0.088	0.085	0.086	0.099
671.57	0.082	0.085	0.088	0.084	0.086	0.098
671.89	0.081	0.084	0.087	0.084	0.085	0.097
672.22	0.081	0.084	0.087	0.083	0.085	0.097
672.54	0.081	0.084	0.087	0.083	0.084	0.096
672.87	0.08	0.084	0.086	0.082	0.084	0.095
673.2	0.08	0.084	0.086	0.082	0.083	0.096
673.52	0.08	0.084	0.086	0.082	0.083	0.096
673.85	0.08	0.083	0.087	0.082	0.083	0.095
674.18	0.08	0.083	0.087	0.082	0.083	0.095
674.5	0.08	0.083	0.087	0.082	0.083	0.095
674.83	0.08	0.083	0.087	0.082	0.083	0.095
675.15	0.079	0.082	0.086	0.081	0.083	0.095
675.48	0.079	0.082	0.086	0.081	0.082	0.095
675.81	0.079	0.082	0.086	0.081	0.082	0.095
676.13	0.078	0.081	0.085	0.081	0.082	0.095
676.46	0.078	0.08	0.084	0.08	0.081	0.095
676.78	0.077	0.08	0.083	0.08	0.081	0.094
677.11	0.076	0.079	0.083	0.08	0.081	0.094
677.43	0.076	0.079	0.082	0.08	0.08	0.094
677.76	0.075	0.078	0.082	0.079	0.08	0.094
678.08	0.075	0.077	0.081	0.079	0.079	0.093
678.41	0.075	0.077	0.081	0.078	0.079	0.093
678.74	0.075	0.077	0.081	0.078	0.078	0.092
679.06	0.074	0.076	0.08	0.077	0.077	0.092
679.39	0.074	0.076	0.08	0.077	0.077	0.091
679.71	0.075	0.076	0.08	0.077	0.077	0.091
680.04	0.075	0.076	0.08	0.077	0.077	0.091
680.36	0.075	0.076	0.08	0.076	0.077	0.091
680.69	0.075	0.076	0.08	0.077	0.076	0.091
681.01	0.075	0.075	0.08	0.076	0.076	0.091
681.34	0.075	0.075	0.08	0.076	0.076	0.091
681.66	0.074	0.075	0.08	0.076	0.076	0.09
681.99	0.075	0.075	0.08	0.076	0.076	0.09
682.31	0.075	0.075	0.08	0.076	0.077	0.09
682.64	0.075	0.074	0.08	0.077	0.077	0.09
682.96	0.074	0.074	0.08	0.077	0.077	0.09
683.29	0.073	0.073	0.08	0.076	0.077	0.089
683.61	0.073	0.073	0.079	0.075	0.077	0.088
683.94	0.072	0.072	0.079	0.075	0.076	0.087
684.26	0.072	0.072	0.079	0.074	0.076	0.087
684.59	0.071	0.071	0.078	0.074	0.075	0.086
684.91	0.071	0.071	0.077	0.074	0.075	0.086
685.24	0.07	0.071	0.077	0.073	0.074	0.086
685.56	0.07	0.07	0.076	0.073	0.074	0.085
685.88	0.07	0.07	0.076	0.072	0.073	0.085
686.21	0.069	0.069	0.075	0.072	0.073	0.084
686.53	0.069	0.069	0.075	0.071	0.072	0.084
686.86	0.069	0.069	0.075	0.071	0.072	0.084
687.18	0.069	0.068	0.075	0.071	0.072	0.084
687.51	0.07	0.069	0.075	0.071	0.072	0.085
687.83	0.07	0.069	0.075	0.071	0.072	0.085
688.15	0.071	0.069	0.075	0.071	0.072	0.085
688.48	0.07	0.069	0.075	0.07	0.072	0.084
688.8	0.071	0.07	0.075	0.07	0.072	0.084
689.13	0.071	0.07	0.075	0.07	0.072	0.084
689.45	0.07	0.07	0.075	0.07	0.072	0.084
689.77	0.07	0.07	0.075	0.069	0.071	0.083
690.1	0.071	0.07	0.074	0.069	0.071	0.083
690.42	0.07	0.069	0.074	0.069	0.071	0.083
690.75	0.07	0.069	0.073	0.069	0.071	0.082
691.07	0.07	0.068	0.072	0.068	0.07	0.082
691.39	0.069	0.068	0.072	0.067	0.069	0.081
691.72	0.069	0.067	0.071	0.067	0.068	0.081
692.04	0.068	0.067	0.071	0.067	0.068	0.081
692.36	0.068	0.066	0.071	0.066	0.068	0.08
692.69	0.068	0.066	0.07	0.066	0.067	0.08
693.01	0.067	0.066	0.07	0.066	0.067	0.08
693.33	0.067	0.066	0.07	0.066	0.067	0.08
693.66	0.067	0.066	0.07	0.066	0.067	0.08
693.98	0.067	0.067	0.07	0.066	0.067	0.08
694.3	0.067	0.067	0.07	0.066	0.067	0.08
694.63	0.067	0.067	0.07	0.067	0.067	0.08
694.95	0.067	0.067	0.07	0.067	0.067	0.079
695.27	0.067	0.067	0.07	0.067	0.067	0.079
695.6	0.067	0.066	0.07	0.067	0.068	0.079
695.92	0.067	0.066	0.07	0.067	0.068	0.08
696.24	0.068	0.066	0.07	0.067	0.069	0.08
696.57	0.068	0.066	0.07	0.068	0.069	0.08
696.89	0.068	0.066	0.07	0.068	0.069	0.08
697.21	0.068	0.066	0.07	0.068	0.069	0.08
697.53	0.067	0.065	0.069	0.067	0.069	0.08
697.86	0.067	0.065	0.069	0.068	0.069	0.08
698.18	0.067	0.065	0.069	0.068	0.069	0.08
698.5	0.066	0.065	0.069	0.068	0.068	0.08
698.83	0.066	0.065	0.069	0.068	0.068	0.08
699.15	0.066	0.065	0.069	0.068	0.069	0.08
699.47	0.065	0.065	0.069	0.068	0.068	0.079
699.79	0.065	0.065	0.069	0.068	0.068	0.079
700.12	0.064	0.064	0.069	0.068	0.068	0.079
700.44	0.064	0.064	0.069	0.067	0.067	0.078
700.76	0.064	0.063	0.069	0.066	0.067	0.078
701.08	0.063	0.063	0.069	0.066	0.066	0.077
701.41	0.062	0.062	0.069	0.065	0.066	0.077
701.73	0.062	0.061	0.068	0.065	0.065	0.077
702.05	0.061	0.061	0.068	0.065	0.065	0.077
702.37	0.061	0.06	0.067	0.064	0.065	0.077
702.69	0.06	0.06	0.067	0.063	0.064	0.076
703.02	0.06	0.059	0.066	0.063	0.063	0.076
703.34	0.059	0.059	0.065	0.062	0.062	0.075
703.66	0.059	0.059	0.065	0.062	0.062	0.075
703.98	0.058	0.058	0.064	0.061	0.061	0.074
704.3	0.058	0.058	0.064	0.061	0.061	0.074
704.63	0.059	0.058	0.064	0.061	0.061	0.074
704.95	0.059	0.058	0.064	0.061	0.062	0.074
705.27	0.06	0.059	0.065	0.061	0.062	0.074
705.59	0.06	0.059	0.065	0.061	0.062	0.074
705.91	0.06	0.059	0.065	0.061	0.062	0.074
706.23	0.059	0.059	0.064	0.061	0.062	0.073
706.56	0.059	0.059	0.065	0.061	0.062	0.073
706.88	0.059	0.059	0.065	0.061	0.062	0.074
707.2	0.059	0.059	0.065	0.061	0.062	0.074
707.52	0.06	0.059	0.065	0.062	0.063	0.074
707.84	0.059	0.06	0.065	0.062	0.063	0.074
708.16	0.059	0.06	0.065	0.061	0.062	0.074
708.48	0.058	0.06	0.065	0.061	0.062	0.073
708.81	0.058	0.06	0.065	0.061	0.061	0.073
709.13	0.058	0.059	0.064	0.06	0.061	0.073
709.45	0.058	0.059	0.064	0.06	0.061	0.072
709.77	0.057	0.059	0.064	0.06	0.061	0.072
710.09	0.057	0.058	0.064	0.06	0.061	0.072
710.41	0.056	0.058	0.064	0.06	0.061	0.071
710.73	0.056	0.058	0.065	0.06	0.062	0.071
711.05	0.056	0.058	0.065	0.06	0.062	0.071
711.37	0.056	0.058	0.065	0.06	0.061	0.071
711.69	0.057	0.058	0.065	0.06	0.062	0.071
712.02	0.057	0.058	0.065	0.061	0.062	0.071
712.34	0.057	0.057	0.064	0.061	0.062	0.071
712.66	0.057	0.057	0.064	0.061	0.062	0.071
712.98	0.058	0.057	0.064	0.061	0.062	0.071
713.3	0.058	0.057	0.063	0.06	0.062	0.071
713.62	0.058	0.058	0.063	0.06	0.061	0.071
713.94	0.058	0.058	0.063	0.059	0.061	0.071
714.26	0.058	0.058	0.063	0.059	0.06	0.071
714.58	0.057	0.057	0.062	0.059	0.06	0.071
714.9	0.057	0.057	0.062	0.059	0.06	0.07
715.22	0.056	0.057	0.061	0.058	0.06	0.07
715.54	0.055	0.057	0.061	0.058	0.059	0.069
715.86	0.056	0.058	0.061	0.058	0.059	0.069
716.18	0.055	0.058	0.061	0.058	0.059	0.069
716.5	0.055	0.058	0.061	0.058	0.059	0.07
716.82	0.055	0.058	0.061	0.058	0.059	0.07
717.14	0.055	0.057	0.061	0.058	0.06	0.069
717.46	0.055	0.057	0.062	0.058	0.06	0.069
717.78	0.055	0.056	0.061	0.058	0.06	0.069
718.1	0.055	0.056	0.061	0.057	0.059	0.069
718.42	0.055	0.056	0.061	0.058	0.059	0.069
718.74	0.055	0.055	0.06	0.057	0.059	0.069
719.06	0.054	0.055	0.06	0.057	0.059	0.07
719.38	0.054	0.054	0.06	0.056	0.058	0.07
719.7	0.054	0.054	0.06	0.056	0.058	0.069
720.02	0.054	0.054	0.06	0.055	0.057	0.069
720.34	0.054	0.054	0.06	0.055	0.057	0.069
720.66	0.054	0.054	0.059	0.055	0.057	0.069
720.98	0.054	0.054	0.059	0.056	0.057	0.069
721.3	0.055	0.055	0.059	0.056	0.057	0.069
721.62	0.055	0.055	0.059	0.056	0.057	0.069
721.94	0.055	0.055	0.059	0.056	0.056	0.069
722.26	0.056	0.056	0.059	0.055	0.056	0.069
722.57	0.056	0.056	0.059	0.055	0.056	0.068
722.89	0.056	0.056	0.059	0.056	0.056	0.068
723.21	0.056	0.056	0.058	0.055	0.056	0.068
723.53	0.055	0.056	0.058	0.055	0.056	0.067
723.85	0.055	0.056	0.058	0.055	0.056	0.067
724.17	0.054	0.056	0.057	0.055	0.055	0.067
724.49	0.054	0.055	0.057	0.054	0.054	0.067
724.81	0.053	0.055	0.057	0.054	0.054	0.066
725.13	0.053	0.055	0.057	0.054	0.054	0.067
725.45	0.053	0.055	0.057	0.054	0.054	0.067
725.76	0.052	0.055	0.057	0.054	0.054	0.067
726.08	0.052	0.055	0.057	0.054	0.054	0.068
726.4	0.052	0.054	0.057	0.054	0.054	0.067
726.72	0.052	0.054	0.057	0.054	0.054	0.068
727.04	0.052	0.054	0.057	0.054	0.054	0.068
727.36	0.052	0.054	0.057	0.054	0.053	0.067
727.68	0.052	0.054	0.058	0.054	0.054	0.068
727.99	0.052	0.054	0.058	0.054	0.054	0.067
728.31	0.052	0.054	0.058	0.054	0.054	0.067
728.63	0.052	0.054	0.059	0.054	0.054	0.067
728.95	0.052	0.054	0.059	0.053	0.053	0.067
729.27	0.052	0.053	0.059	0.053	0.053	0.066
729.59	0.051	0.053	0.058	0.052	0.053	0.066
729.9	0.051	0.053	0.059	0.052	0.053	0.065
730.22	0.051	0.053	0.058	0.052	0.053	0.065
730.54	0.051	0.052	0.058	0.052	0.053	0.065
730.86	0.051	0.052	0.058	0.052	0.053	0.066
731.18	0.051	0.051	0.058	0.052	0.053	0.066
731.49	0.051	0.051	0.058	0.052	0.053	0.066
731.81	0.05	0.051	0.057	0.052	0.053	0.066
732.13	0.05	0.051	0.057	0.052	0.053	0.066
732.45	0.049	0.051	0.056	0.052	0.053	0.065
732.77	0.049	0.051	0.056	0.052	0.053	0.065
733.08	0.049	0.05	0.055	0.052	0.053	0.065
733.4	0.048	0.05	0.055	0.052	0.052	0.064
733.72	0.047	0.05	0.054	0.051	0.052	0.064
734.04	0.047	0.05	0.054	0.05	0.051	0.063
734.35	0.047	0.05	0.053	0.05	0.051	0.063
734.67	0.046	0.049	0.053	0.05	0.051	0.063
734.99	0.047	0.05	0.053	0.05	0.051	0.063
735.31	0.048	0.05	0.053	0.05	0.051	0.063
735.62	0.048	0.05	0.053	0.05	0.051	0.063
735.94	0.048	0.05	0.053	0.05	0.051	0.063
736.26	0.048	0.05	0.053	0.05	0.051	0.063
736.57	0.048	0.05	0.054	0.05	0.051	0.063
736.89	0.048	0.051	0.054	0.05	0.051	0.063
737.21	0.048	0.051	0.055	0.051	0.051	0.064
737.53	0.049	0.051	0.055	0.051	0.052	0.064
737.84	0.049	0.051	0.055	0.051	0.052	0.064
738.16	0.049	0.051	0.056	0.051	0.052	0.064
738.48	0.049	0.051	0.055	0.05	0.052	0.063
738.79	0.048	0.05	0.054	0.049	0.051	0.062
739.11	0.047	0.049	0.053	0.048	0.051	0.062
739.43	0.047	0.048	0.053	0.048	0.05	0.061
739.74	0.046	0.047	0.052	0.047	0.049	0.061
740.06	0.046	0.047	0.051	0.046	0.049	0.061
740.38	0.046	0.046	0.05	0.046	0.048	0.06
740.69	0.045	0.046	0.05	0.045	0.048	0.06
741.01	0.045	0.044	0.049	0.044	0.047	0.059
741.33	0.044	0.043	0.048	0.044	0.046	0.059
741.64	0.044	0.043	0.048	0.043	0.046	0.058
741.96	0.044	0.042	0.048	0.043	0.045	0.058
742.27	0.044	0.041	0.047	0.043	0.045	0.058
742.59	0.044	0.041	0.048	0.044	0.046	0.059
742.91	0.044	0.042	0.048	0.045	0.046	0.059
743.22	0.045	0.042	0.048	0.045	0.047	0.059
743.54	0.045	0.042	0.048	0.046	0.047	0.059
743.86	0.046	0.043	0.048	0.047	0.048	0.06
744.17	0.046	0.043	0.048	0.047	0.049	0.06
744.49	0.047	0.044	0.049	0.048	0.049	0.061
744.8	0.047	0.044	0.049	0.048	0.049	0.061
745.12	0.047	0.045	0.049	0.049	0.05	0.061
745.43	0.047	0.045	0.049	0.049	0.05	0.061
745.75	0.047	0.046	0.049	0.049	0.05	0.061
746.07	0.048	0.047	0.049	0.049	0.05	0.061
746.38	0.047	0.046	0.048	0.049	0.05	0.061
746.7	0.047	0.046	0.049	0.049	0.049	0.061
747.01	0.047	0.046	0.049	0.049	0.049	0.06
747.33	0.047	0.045	0.049	0.048	0.048	0.06
747.64	0.047	0.045	0.049	0.048	0.048	0.06
747.96	0.047	0.045	0.05	0.048	0.048	0.06
748.27	0.046	0.045	0.05	0.048	0.048	0.06
748.59	0.046	0.044	0.049	0.048	0.048	0.059
748.9	0.046	0.044	0.049	0.048	0.048	0.059
749.22	0.046	0.043	0.049	0.047	0.047	0.059
749.54	0.045	0.043	0.049	0.047	0.047	0.059
749.85	0.045	0.044	0.05	0.047	0.047	0.059
750.17	0.045	0.044	0.049	0.047	0.047	0.059
750.48	0.045	0.045	0.049	0.047	0.048	0.06
750.8	0.044	0.045	0.049	0.048	0.048	0.06
751.11	0.044	0.046	0.049	0.047	0.048	0.06
751.43	0.044	0.046	0.049	0.047	0.048	0.061
751.74	0.044	0.046	0.049	0.047	0.048	0.061
752.05	0.044	0.046	0.049	0.047	0.048	0.061
752.37	0.044	0.046	0.049	0.047	0.048	0.061
752.68	0.044	0.046	0.05	0.047	0.048	0.061
753	0.044	0.046	0.049	0.047	0.048	0.06
753.31	0.045	0.045	0.049	0.047	0.048	0.06
753.63	0.045	0.045	0.049	0.046	0.048	0.059
753.94	0.045	0.045	0.049	0.046	0.048	0.059
754.26	0.045	0.045	0.049	0.046	0.047	0.058
754.57	0.045	0.044	0.049	0.047	0.048	0.058
754.89	0.045	0.044	0.048	0.047	0.048	0.057
755.2	0.045	0.044	0.048	0.047	0.048	0.057
755.51	0.045	0.044	0.048	0.047	0.048	0.057
755.83	0.045	0.044	0.048	0.046	0.048	0.057
756.14	0.045	0.044	0.048	0.046	0.048	0.057
756.46	0.045	0.044	0.048	0.046	0.047	0.057
756.77	0.044	0.043	0.049	0.046	0.047	0.056
757.08	0.044	0.043	0.049	0.046	0.047	0.056
757.4	0.044	0.043	0.049	0.046	0.047	0.057
757.71	0.043	0.042	0.049	0.046	0.047	0.057
758.03	0.043	0.042	0.049	0.046	0.047	0.056
758.34	0.043	0.042	0.049	0.046	0.047	0.057
758.65	0.042	0.042	0.049	0.046	0.047	0.057
758.97	0.042	0.041	0.05	0.046	0.047	0.057
759.28	0.042	0.041	0.05	0.046	0.047	0.057
759.59	0.042	0.041	0.05	0.046	0.046	0.057
759.91	0.042	0.042	0.05	0.046	0.047	0.057
760.22	0.042	0.042	0.049	0.046	0.047	0.058
760.53	0.042	0.043	0.049	0.046	0.046	0.058
760.85	0.042	0.043	0.049	0.045	0.045	0.057
761.16	0.042	0.043	0.049	0.045	0.045	0.057
761.47	0.042	0.043	0.048	0.045	0.045	0.057
761.79	0.043	0.043	0.048	0.045	0.045	0.057
762.1	0.043	0.043	0.048	0.045	0.045	0.056
762.41	0.043	0.043	0.048	0.044	0.045	0.056
762.73	0.043	0.044	0.048	0.043	0.044	0.056
763.04	0.043	0.044	0.049	0.043	0.044	0.056
763.35	0.043	0.044	0.049	0.044	0.045	0.057
763.67	0.043	0.044	0.05	0.044	0.045	0.057
763.98	0.043	0.045	0.05	0.044	0.045	0.057
764.29	0.043	0.045	0.05	0.045	0.046	0.058
764.6	0.043	0.045	0.05	0.045	0.046	0.058
764.92	0.043	0.045	0.05	0.045	0.046	0.058
765.23	0.043	0.045	0.049	0.045	0.045	0.058
765.54	0.043	0.045	0.049	0.045	0.046	0.057
765.86	0.043	0.045	0.048	0.045	0.046	0.058
766.17	0.043	0.045	0.048	0.046	0.047	0.057
766.48	0.043	0.045	0.047	0.046	0.047	0.057
766.79	0.044	0.044	0.047	0.046	0.047	0.056
767.11	0.044	0.044	0.047	0.046	0.047	0.056
767.42	0.044	0.044	0.047	0.046	0.047	0.056
767.73	0.044	0.044	0.047	0.046	0.047	0.055
768.04	0.044	0.044	0.048	0.046	0.047	0.055
768.35	0.044	0.044	0.048	0.046	0.047	0.055
768.67	0.044	0.044	0.048	0.047	0.048	0.055
768.98	0.044	0.044	0.048	0.046	0.048	0.055
769.29	0.044	0.043	0.048	0.046	0.047	0.054
769.6	0.044	0.043	0.048	0.045	0.046	0.054
769.91	0.044	0.044	0.049	0.045	0.046	0.054
770.23	0.044	0.043	0.049	0.045	0.045	0.055
770.54	0.044	0.043	0.048	0.045	0.045	0.055
770.85	0.043	0.043	0.048	0.044	0.045	0.054
771.16	0.043	0.043	0.047	0.044	0.045	0.055
771.47	0.043	0.042	0.047	0.044	0.044	0.054
771.78	0.043	0.042	0.047	0.044	0.044	0.054
772.1	0.043	0.041	0.047	0.044	0.044	0.054
772.41	0.042	0.041	0.046	0.043	0.044	0.054
772.72	0.042	0.04	0.045	0.043	0.043	0.053
773.03	0.041	0.04	0.045	0.043	0.043	0.053
773.34	0.041	0.039	0.044	0.042	0.043	0.053
773.65	0.041	0.039	0.044	0.042	0.043	0.052
773.96	0.04	0.038	0.043	0.042	0.043	0.052
774.28	0.04	0.038	0.043	0.041	0.042	0.052
774.59	0.04	0.038	0.043	0.041	0.042	0.052
774.9	0.039	0.038	0.042	0.041	0.042	0.052
775.21	0.039	0.037	0.042	0.04	0.041	0.052
775.52	0.039	0.037	0.042	0.04	0.04	0.052
775.83	0.039	0.038	0.042	0.04	0.041	0.053
776.14	0.04	0.039	0.043	0.041	0.042	0.054
776.45	0.04	0.04	0.044	0.042	0.042	0.055
776.76	0.04	0.04	0.044	0.042	0.042	0.055
777.07	0.04	0.04	0.044	0.042	0.042	0.055
777.39	0.04	0.04	0.044	0.041	0.042	0.055
777.7	0.04	0.04	0.045	0.041	0.042	0.054
778.01	0.04	0.04	0.045	0.041	0.042	0.054
778.32	0.04	0.04	0.046	0.041	0.042	0.054
778.63	0.04	0.04	0.046	0.041	0.043	0.054
778.94	0.041	0.04	0.046	0.041	0.043	0.054
779.25	0.041	0.04	0.046	0.041	0.043	0.054
779.56	0.041	0.039	0.046	0.04	0.042	0.053
779.87	0.041	0.039	0.045	0.04	0.042	0.053
780.18	0.041	0.039	0.045	0.04	0.041	0.053
780.49	0.041	0.039	0.045	0.04	0.042	0.053
780.8	0.042	0.039	0.045	0.041	0.042	0.053
781.11	0.042	0.039	0.045	0.041	0.042	0.053
781.42	0.041	0.039	0.045	0.041	0.042	0.053
781.73	0.041	0.039	0.045	0.042	0.042	0.053
782.04	0.041	0.038	0.044	0.041	0.041	0.053
782.35	0.041	0.038	0.043	0.041	0.041	0.052
782.66	0.04	0.038	0.043	0.041	0.041	0.052
782.97	0.039	0.038	0.043	0.041	0.041	0.052
783.28	0.039	0.038	0.043	0.041	0.041	0.053
783.59	0.038	0.038	0.044	0.041	0.042	0.053
783.9	0.038	0.037	0.044	0.041	0.041	0.052
784.21	0.037	0.037	0.044	0.04	0.041	0.052
784.52	0.036	0.036	0.043	0.04	0.041	0.051
784.83	0.036	0.036	0.044	0.039	0.041	0.051
785.14	0.036	0.036	0.044	0.039	0.041	0.051
785.45	0.036	0.036	0.044	0.039	0.041	0.051
785.76	0.037	0.036	0.046	0.039	0.042	0.052
786.06	0.037	0.036	0.046	0.04	0.042	0.051
786.37	0.038	0.037	0.047	0.04	0.043	0.052
786.68	0.039	0.036	0.047	0.04	0.043	0.051
786.99	0.039	0.037	0.047	0.04	0.043	0.051
787.3	0.04	0.038	0.047	0.04	0.043	0.051
787.61	0.04	0.039	0.047	0.04	0.043	0.051
787.92	0.041	0.039	0.047	0.041	0.042	0.051
788.23	0.041	0.04	0.046	0.04	0.042	0.05
788.54	0.04	0.039	0.046	0.04	0.041	0.05
788.85	0.04	0.039	0.045	0.04	0.04	0.049
789.16	0.04	0.039	0.044	0.04	0.04	0.049
789.46	0.039	0.039	0.044	0.039	0.039	0.049
789.77	0.038	0.039	0.043	0.039	0.038	0.049
790.08	0.038	0.038	0.043	0.038	0.038	0.049
790.39	0.038	0.037	0.042	0.038	0.037	0.049
790.7	0.038	0.037	0.042	0.037	0.037	0.049
791.01	0.038	0.037	0.041	0.037	0.037	0.049
791.32	0.038	0.038	0.042	0.038	0.038	0.05
791.62	0.039	0.038	0.042	0.039	0.039	0.05
791.93	0.039	0.038	0.042	0.04	0.04	0.051
792.24	0.039	0.038	0.043	0.04	0.041	0.051
792.55	0.039	0.038	0.042	0.041	0.041	0.051
792.86	0.038	0.038	0.042	0.041	0.041	0.051
793.16	0.039	0.038	0.042	0.041	0.042	0.051
793.47	0.039	0.038	0.042	0.042	0.042	0.051
793.78	0.039	0.038	0.042	0.042	0.043	0.051
794.09	0.038	0.038	0.043	0.042	0.043	0.051
794.4	0.038	0.038	0.043	0.042	0.042	0.051
794.7	0.037	0.038	0.043	0.042	0.042	0.05
795.01	0.037	0.038	0.043	0.041	0.042	0.05
795.32	0.038	0.039	0.043	0.041	0.042	0.051
795.63	0.038	0.039	0.043	0.041	0.042	0.051
795.93	0.038	0.039	0.043	0.041	0.042	0.051
796.24	0.039	0.04	0.044	0.041	0.042	0.051
796.55	0.039	0.04	0.044	0.041	0.042	0.051
796.86	0.038	0.04	0.044	0.04	0.042	0.05
797.16	0.038	0.04	0.043	0.04	0.042	0.051
797.47	0.038	0.041	0.043	0.039	0.041	0.05
797.78	0.038	0.041	0.043	0.039	0.042	0.051
798.09	0.038	0.041	0.043	0.039	0.041	0.051
798.39	0.037	0.041	0.042	0.038	0.041	0.051
798.7	0.037	0.04	0.041	0.038	0.04	0.051
799.01	0.036	0.04	0.041	0.037	0.04	0.051
799.32	0.036	0.04	0.041	0.037	0.039	0.051
799.62	0.035	0.039	0.04	0.037	0.038	0.051
799.93	0.035	0.039	0.04	0.037	0.038	0.051
800.24	0.035	0.038	0.04	0.037	0.038	0.052

## Sheet: Fig. 3a
Insulin solution concentration / μM	AuNPs/GO prepared with reducing agent 1.5 mL												AuNPs/GO prepared with reducing agent 1.6 mL																		AuNPs/GO prepared with reducing agent 1.7 mL													AuNPs/GO prepared with reducing agent 1.8 mL
18	528.48	527.8	527.11	526.42	529.51	529.51	527.8	526.08	526.08	527.11	525.05	528.14	528.14	529.51	527.11	526.77	526.08	526.77	527.11	526.42	526.08	524.71	528.14	524.71	527.45	526.42	527.11	524.02	527.45	527.11	527.45	526.08	525.74	526.42	525.74	524.71	522.99	524.36	527.45	525.05	525.05	523.68	522.3	524.36	524.36	527.45	522.99	523.33	522.99
21	527.8	528.83	529.86	526.77	525.74	530.89	527.11	525.74	527.11	526.42	525.05	529.17	527.11	531.23	529.17	525.74	528.83	526.08	526.42	526.08	527.11	524.36	524.36	527.11	525.39	523.33	526.42	527.11	525.74	527.45	523.68	528.14	526.08	526.42	526.77	527.11	527.45	525.74	527.45	524.36	524.36	524.02	526.77	523.33	524.71	524.71	525.74	523.33	525.39
24	527.8	530.2	526.08	527.8	527.8	526.08	526.08	526.42	526.77	526.42	524.36	527.11	527.45	528.14	526.77	526.08	527.8	526.42	526.42	527.11	525.74	527.45	526.42	526.42	529.51	525.05	526.42	524.02	526.42	525.39	526.42	525.05	525.74	526.08	525.74	527.8	525.05	521.61	523.33	523.33	525.05	523.68	523.68	524.36	522.65	525.39	522.99	522.99	523.33
27	528.83	529.17	530.2	528.48	525.74	530.2	527.8	526.42	524.36	527.8	525.05	526.42	532.26	527.8	527.8	527.8	526.77	526.08	526.08	526.42	527.11	527.11	525.39	525.74	527.45	526.77	525.74	525.74	525.39	525.05	525.05	525.05	526.08	525.05	526.42	526.08	527.11	523.33	524.36	526.42	527.11	527.45	526.77	524.02	525.39	525.74	523.68	522.65	523.33
30	529.51	530.54	530.2	527.45	529.51	530.54	530.89	525.39	526.42	527.11	525.05	528.14	527.45	528.83	524.71	528.14	527.11	526.42	528.14	526.42	529.51	527.11	527.11	526.77	525.74	527.8	527.8	526.08	527.8	529.51	525.39	529.17	524.71	525.05	529.86	527.8	526.42	527.11	524.36	527.45	525.39	525.39	524.71	525.74	525.39	525.05	523.68	522.3	522.65
[truncated: 34 more columns]

## Sheet: Fig. 3b
Insulin solution concentration / μM	AuNPs/GO prepared with reducing agent 2.0 mL
18	1.72	1.72	2.4	1.72	3.44	0.35
21	3.1	1.72	1.72	3.44	2.41	0.69
24	2.75	1.72	3.78	3.44	4.13	2.4
27	2.75	2.06	3.78	4.13	5.16	1.72
30	2.75	2.4	5.15	3.1	4.47

## Sheet: Fig. 4
Insulin solution concentration / μM	NovoRapid®					Novolin® R					Novolin® N					Levemir®					Novolin® 30R
5	2.75	3.09	2.41	3.09	2.75	1.03	3.78	2.75	2.75	2.41	6.87	7.56	7.56	6.87	7.22	4.13	4.81	3.78	4.13	4.81	2.75	2.41	3.09	3.1	1.72
10	3.44	3.1	3.1	4.47	3.09	1.37	5.84	3.09	3.78	5.5	17.15	16.47	17.51	19.22	17.15	7.22	6.19	6.53	8.59	7.9	7.22	6.18	6.53	6.53	5.84
15	3.78	4.47	3.44	3.09	3.78	3.09	5.5	4.12	5.15	5.15	39.98	41.37	42.72	30.81	43.74	8.24	8.59	12.01	13.39	10.64	8.58	11.34	12.36	10.3	8.94
20	5.15	4.12	3.78	4.13	3.78	6.19	4.81	5.15	3.78	5.5	41.7	43.05	41.36	59.65	59.65	14.42	13.74	13.05	16.12	14.42	20.59	20.93	20.57	19.89	19.21
25	5.49	6.19	4.47	4.13	5.5	5.5	6.18	7.21	4.81	5.5	58.34	58.67	58.34	52.89	52.55	15.79	15.45	22.97	21.94	17.5	19.57	21.62	25.01	21.6	20.92

## Sheet: Fig. 5b
Insulin solution concentration / μM	AuNPs/GO prepared with reducing agent 2.0 mL					AuNPs/GO prepared with reducing agent 2.3 mL
5	6.87	7.56	7.56	6.87	7.22	2.06	3.1	4.13	4.82	4.12
10	17.15	16.47	17.51	19.22	17.15	8.59	6.88	5.5	8.94	8.25
15	39.98	41.37	42.72	30.81	43.74	12.37	13.06	12.02	15.12	13.05
20	41.7	43.05	41.36	59.65	59.65	16.14	17.51	15.79	19.23	17.85
25	58.34	58.67	58.34	52.89	52.55	15.8	17.16	19.23	22.64	25.05

## Sheet: Fig. 5c
Actual test	Theoretical calculation
12.4841	12
11.522
12.4841
12.01
12.4841
